# Supplementary material for: N,N′-[(2E,3E)-Butane-2,3-diylidene]bis[4-fluoro-2-(1-phenyl­eth­yl)aniline]
Source: Acta Crystallogr Sect E Struct Rep Online. 2014 Feb 12;70(Pt 3):o275. doi: 10.1107/S1600536814002657 (PMC3998420; doi:10.1107/S1600536814002657)
Supplement: Supplementary file 1 [file e-70-0o275-sup1.cif]

##############################################################################
#                                                                            #
# This CIF contains the data in a paper accepted for publication in          #
# Acta Crystallographica Section E. It conforms to the requirements of       #
# Notes for Authors for Acta Crystallographica Section E, and has been       #
# peer reviewed under the auspices of the IUCr Commission on Journals.       #
#                                                                            #
# Full details of the Crystallographic Information File format               #
# are given in the paper "The Crystallographic Information File (CIF):       #
# a New Standard Archive File for Crystallography" by S. R. Hall, F. H.      #
# Allen and I. D. Brown [Acta Cryst. (1991), A47, 655-685].                  #
#                                                                            #
# The current version of the core CIF dictionary is obtainable from          #
# ftp://ftp.iucr.org/pub/cif_core.dic.                                       #
#                                                                            #
# Software is freely available for graphical display of the structure(s)     #
# in this CIF. For information consult the CIF software page                 #
# http://www.iucr.org/resources/cif/software.                                #
#                                                                            #
# This file may be used for bona fide research purposes within the           #
# scientific community so long as proper attribution is given to the journal # 
# article from which it was obtained.                                        #
#                                                                            #
##############################################################################
data_I
_audit_creation_method     'SHELXL97'
_database_code_depnum_ccdc_archive     'CCDC 985187'
_chemical_name_systematic
;\
<i>N</i>,<i>N</i>'-[(2<i>E</i>,3<i>E</i>)-Butane-2,3-diylidene]bis[4-fluoro-\
2-(1-phenylethyl)aniline]
;
_chemical_name_common     ?
_chemical_formula_moiety     'C32 H30 F2 N2'
_chemical_formula_sum     'C32 H30 F2 N2'
_chemical_formula_iupac     'C32 H30 F2 N2'
_chemical_formula_weight     480.58
_chemical_melting_point     ?
_symmetry_cell_setting     monoclinic
_symmetry_space_group_name_H-M     'P 21/n'
_space_group_name_Hall     '-P 2yn'
loop_
    _symmetry_equiv_pos_as_xyz
    'x, y, z'
    '-x+1/2, y+1/2, -z+1/2'
    '-x, -y, -z'
    'x-1/2, -y-1/2, z-1/2'
_cell_length_a     11.5335(11)
_cell_length_b     9.5024(12)
_cell_length_c     12.1318(14)
_cell_angle_alpha     90.00
_cell_angle_beta     91.660(11)
_cell_angle_gamma     90.00
_cell_volume     1329.0(3)
_cell_formula_units_Z     2
_cell_measurement_reflns_used     2620
_cell_measurement_theta_min     5.2170
_cell_measurement_theta_max     70.8250
_cell_measurement_temperature     295(2)
_exptl_crystal_description     'block'
_exptl_crystal_colour     'clear light yellow'
_exptl_crystal_size_max     0.35
_exptl_crystal_size_mid     0.28
_exptl_crystal_size_min     0.26
_exptl_crystal_density_diffrn     1.201
_exptl_crystal_density_meas     ?
_exptl_crystal_density_method     'not measured'
_exptl_crystal_F_000     508
_exptl_absorpt_coefficient_mu     0.638
_exptl_absorpt_correction_type     multi-scan
_exptl_absorpt_process_details     '(<i>SADABS</i>; Bruker, 2008)'
_exptl_absorpt_correction_T_min     0.8076
_exptl_absorpt_correction_T_max     0.8517
_exptl_special_details     ?
_diffrn_ambient_temperature     295(2)
_diffrn_radiation_type     'CuK\a'
_diffrn_radiation_wavelength     1.54184
_diffrn_radiation_source     'fine-focus sealed tube'
_diffrn_radiation_monochromator     'graphite'
_diffrn_measurement_device_type     'Bruker APEXII CCD'
_diffrn_measurement_method     '\f and \w scans'
_diffrn_detector_area_resol_mean     ?
_diffrn_reflns_number     5982
_diffrn_reflns_av_R_equivalents     0.0194
_diffrn_reflns_av_sigmaI/netI     0.0245
_diffrn_reflns_theta_min     5.22
_diffrn_reflns_theta_max     70.54
_diffrn_reflns_theta_full     70.54
_diffrn_measured_fraction_theta_max     0.984
_diffrn_measured_fraction_theta_full     0.984
_diffrn_reflns_limit_h_min     -14
_diffrn_reflns_limit_h_max     12
_diffrn_reflns_limit_k_min     -11
_diffrn_reflns_limit_k_max     10
_diffrn_reflns_limit_l_min     -14
_diffrn_reflns_limit_l_max     14
_refine_special_details
;
 Refinement of <i>F</i>^2^ against ALL reflections. The weighted
 <i>R</i>-factor <i>wR</i> and goodness of fit <i>S</i> are based on
 <i>F</i>^2^, conventional <i>R</i>-factors <i>R</i> are based on
 <i>F</i>, with <i>F</i> set to zero for negative <i>F</i>^2^. The threshold
 expression of <i>F</i>^2^ > \s(<i>F</i>^2^) is used only for calculating
 <i>R</i>-factors(gt) <i>etc</i>. and is not relevant to the choice of
 reflections for refinement. <i>R</i>-factors based on <i>F</i>^2^ are
 statistically about twice as large as those based on <i>F</i>, and
 <i>R</i>-factors based on ALL data will be even larger.
;
_reflns_number_total     2507
_reflns_number_gt     2132
_reflns_threshold_expression     I>2\s(I)
_refine_ls_structure_factor_coef     Fsqd
_refine_ls_matrix_type     full
_refine_ls_R_factor_all     0.0470
_refine_ls_R_factor_gt     0.0400
_refine_ls_wR_factor_gt     0.1113
_refine_ls_wR_factor_ref     0.1175
_refine_ls_goodness_of_fit_ref     1.067
_refine_ls_restrained_S_all     1.067
_refine_ls_number_reflns     2507
_refine_ls_number_parameters     166
_refine_ls_number_restraints     0
_refine_ls_hydrogen_treatment     constr
_refine_ls_weighting_scheme     calc
_refine_ls_weighting_details
         'calc w=1/[\s^2^(Fo^2^)+(0.0560P)^2^+0.1881P] where P=(Fo^2^+2Fc^2^)/3'
_atom_sites_solution_hydrogens     geom
_atom_sites_solution_primary     direct
_atom_sites_solution_secondary     difmap
_refine_ls_shift/su_max     0.000
_refine_ls_shift/su_mean     0.000
_refine_diff_density_max     0.182
_refine_diff_density_min     -0.153
_refine_ls_extinction_method     '<i>SHELXL97</i> (Sheldrick, 2008)'
_refine_ls_extinction_coef     0.0100(10)
_refine_ls_extinction_expression
                                  'Fc^*^=kFc[1+0.001xFc^2^\l^3^/sin(2\q)]^-1/4^'
loop_
    _atom_type_symbol
    _atom_type_description
    _atom_type_scat_dispersion_real
    _atom_type_scat_dispersion_imag
    _atom_type_scat_source
    'C' 'C' 0.0181 0.0091
                         'International Tables Vol C Tables 4.2.6.8 and 6.1.1.4'
    'H' 'H' 0.0000 0.0000
                         'International Tables Vol C Tables 4.2.6.8 and 6.1.1.4'
    'N' 'N' 0.0311 0.0180
                         'International Tables Vol C Tables 4.2.6.8 and 6.1.1.4'
    'F' 'F' 0.0727 0.0534
                         'International Tables Vol C Tables 4.2.6.8 and 6.1.1.4'
_computing_data_collection     '<i>APEX2</i> (Bruker, 2008)'
_computing_cell_refinement     '<i>SAINT</i> (Bruker, 2008)'
_computing_data_reduction     '<i>SAINT</i> (Bruker, 2008)'
_computing_structure_solution     '<i>SHELXS97</i> (Sheldrick, 2008)'
_computing_structure_refinement     '<i>SHELXL97</i> (Sheldrick, 2008)'
_computing_molecular_graphics     '<i>SHELXTL</i> (Sheldrick, 2008)'
_computing_publication_material     '<i>SHELXTL</i> (Sheldrick, 2008)'
loop_
    _atom_site_type_symbol
    _atom_site_label
    _atom_site_fract_x
    _atom_site_fract_y
    _atom_site_fract_z
    _atom_site_U_iso_or_equiv
    _atom_site_adp_type
    _atom_site_calc_flag
    _atom_site_refinement_flags
    _atom_site_occupancy
    _atom_site_symmetry_multiplicity
    _atom_site_disorder_assembly
    _atom_site_disorder_group
    N N1 0.37261(9) 0.49441(12) 0.57384(9) 0.0406(3) Uani d . 1 1 . .
    F F1 -0.02542(7) 0.78857(12) 0.66670(9) 0.0687(3) Uani d . 1 1 . .
    C C1 0.57482(13) 0.64883(19) 0.75155(16) 0.0602(4) Uani d . 1 1 . .
    H H1 0.5841 0.5539 0.7683 0.072 Uiso calc R 1 1 . .
    C C2 0.67019(14) 0.7270(2) 0.72255(19) 0.0747(6) Uani d . 1 1 . .
    H H2 0.7426 0.6844 0.7197 0.090 Uiso calc R 1 1 . .
    C C3 0.65862(15) 0.8671(2) 0.69791(18) 0.0743(6) Uani d . 1 1 . .
    H H3 0.7224 0.9194 0.6769 0.089 Uiso calc R 1 1 . .
    C C4 0.55119(15) 0.9295(2) 0.70466(16) 0.0687(5) Uani d . 1 1 . .
    H H4 0.5430 1.0251 0.6899 0.082 Uiso calc R 1 1 . .
    C C5 0.45519(13) 0.85116(16) 0.73331(14) 0.0543(4) Uani d . 1 1 . .
    H H5 0.3832 0.8946 0.7371 0.065 Uiso calc R 1 1 . .
    C C6 0.46540(11) 0.70923(15) 0.75624(11) 0.0420(3) Uani d . 1 1 . .
    C C7 0.36098(11) 0.61988(15) 0.78526(11) 0.0419(3) Uani d . 1 1 . .
    H H7 0.3860 0.5215 0.7814 0.050 Uiso calc R 1 1 . .
    C C8 0.26187(10) 0.63660(13) 0.70095(10) 0.0361(3) Uani d . 1 1 . .
    C C9 0.16094(11) 0.71082(15) 0.72229(11) 0.0422(3) Uani d . 1 1 . .
    H H9 0.1525 0.7555 0.7898 0.051 Uiso calc R 1 1 . .
    C C10 0.07376(11) 0.71744(15) 0.64271(13) 0.0468(3) Uani d . 1 1 . .
    C C11 0.08083(12) 0.65451(17) 0.54169(13) 0.0518(4) Uani d . 1 1 . .
    H H11 0.0199 0.6601 0.4899 0.062 Uiso calc R 1 1 . .
    C C12 0.18142(12) 0.58231(17) 0.51907(11) 0.0488(4) Uani d . 1 1 . .
    H H12 0.1885 0.5385 0.4510 0.059 Uiso calc R 1 1 . .
    C C13 0.27209(11) 0.57440(14) 0.59672(10) 0.0379(3) Uani d . 1 1 . .
    C C14 0.32418(14) 0.6453(2) 0.90437(13) 0.0628(5) Uani d . 1 1 . .
    H H14A 0.3068 0.7433 0.9142 0.094 Uiso calc R 1 1 . .
    H H14B 0.3862 0.6185 0.9545 0.094 Uiso calc R 1 1 . .
    H H14C 0.2566 0.5902 0.9188 0.094 Uiso calc R 1 1 . .
    C C15 0.44839(10) 0.54573(14) 0.51063(10) 0.0399(3) Uani d . 1 1 . .
    C C16 0.44521(14) 0.68862(16) 0.45826(14) 0.0558(4) Uani d . 1 1 . .
    H H16A 0.3815 0.7414 0.4862 0.084 Uiso calc R 1 1 . .
    H H16B 0.4356 0.6788 0.3798 0.084 Uiso calc R 1 1 . .
    H H16C 0.5165 0.7371 0.4753 0.084 Uiso calc R 1 1 . .
loop_
    _atom_site_aniso_label
    _atom_site_aniso_U_11
    _atom_site_aniso_U_22
    _atom_site_aniso_U_33
    _atom_site_aniso_U_12
    _atom_site_aniso_U_13
    _atom_site_aniso_U_23
    N1 0.0385(6) 0.0450(6) 0.0388(6) 0.0027(5) 0.0096(4) -0.0018(5)
    F1 0.0418(5) 0.0843(7) 0.0801(7) 0.0223(4) 0.0027(4) -0.0130(5)
    C1 0.0394(7) 0.0582(10) 0.0828(11) 0.0038(7) -0.0031(7) -0.0062(8)
    C2 0.0369(8) 0.0801(13) 0.1072(16) -0.0020(8) 0.0043(9) -0.0174(11)
    C3 0.0512(9) 0.0828(13) 0.0896(13) -0.0260(9) 0.0173(9) -0.0201(11)
    C4 0.0681(11) 0.0520(10) 0.0868(13) -0.0131(8) 0.0148(10) -0.0048(8)
    C5 0.0465(8) 0.0472(8) 0.0698(10) 0.0001(6) 0.0093(7) -0.0048(7)
    C6 0.0372(6) 0.0461(8) 0.0427(7) -0.0009(5) -0.0001(5) -0.0071(6)
    C7 0.0396(7) 0.0438(7) 0.0423(7) -0.0011(5) 0.0004(5) 0.0002(6)
    C8 0.0328(6) 0.0381(7) 0.0377(6) -0.0033(5) 0.0066(5) -0.0001(5)
    C9 0.0387(6) 0.0454(7) 0.0431(7) 0.0000(5) 0.0085(5) -0.0065(5)
    C10 0.0341(6) 0.0484(8) 0.0583(8) 0.0063(5) 0.0066(6) -0.0022(6)
    C11 0.0407(7) 0.0626(9) 0.0515(8) 0.0045(6) -0.0070(6) -0.0020(7)
    C12 0.0481(8) 0.0597(9) 0.0386(7) 0.0038(6) 0.0011(6) -0.0071(6)
    C13 0.0353(6) 0.0406(7) 0.0383(6) 0.0003(5) 0.0087(5) 0.0010(5)
    C14 0.0585(9) 0.0879(13) 0.0420(8) -0.0129(9) 0.0003(7) 0.0006(8)
    C15 0.0411(7) 0.0427(7) 0.0363(6) 0.0042(6) 0.0088(5) -0.0019(5)
    C16 0.0559(8) 0.0505(9) 0.0623(9) 0.0119(7) 0.0237(7) 0.0108(7)
_geom_special_details
;
 All s.u.'s (except the s.u. in the dihedral angle between two l.s. planes)
 are estimated using the full covariance matrix. The cell s.u.'s are taken
 into account individually in the estimation of s.u.'s in distances, angles
 and torsion angles; correlations between s.u.'s in cell parameters are only
 used when they are defined by crystal symmetry. An approximate (isotropic)
 treatment of cell s.u.'s is used for estimating s.u.'s involving l.s. planes.
;
loop_
    _geom_bond_atom_site_label_1
    _geom_bond_atom_site_label_2
    _geom_bond_site_symmetry_2
    _geom_bond_distance
    _geom_bond_publ_flag
    N1 C15 . 1.2761(16) ?
    N1 C13 . 1.4204(15) ?
    F1 C10 . 1.3673(15) ?
    C1 C2 . 1.382(2) ?
    C1 C6 . 1.3890(19) ?
    C1 H1 . 0.9300 ?
    C2 C3 . 1.370(3) ?
    C2 H2 . 0.9300 ?
    C3 C4 . 1.378(3) ?
    C3 H3 . 0.9300 ?
    C4 C5 . 1.387(2) ?
    C4 H4 . 0.9300 ?
    C5 C6 . 1.381(2) ?
    C5 H5 . 0.9300 ?
    C6 C7 . 1.5231(18) ?
    C7 C8 . 1.5200(18) ?
    C7 C14 . 1.537(2) ?
    C7 H7 . 0.9800 ?
    C8 C9 . 1.3917(17) ?
    C8 C13 . 1.4039(17) ?
    C9 C10 . 1.375(2) ?
    C9 H9 . 0.9300 ?
    C10 C11 . 1.368(2) ?
    C11 C12 . 1.382(2) ?
    C11 H11 . 0.9300 ?
    C12 C13 . 1.3892(19) ?
    C12 H12 . 0.9300 ?
    C14 H14A . 0.9600 ?
    C14 H14B . 0.9600 ?
    C14 H14C . 0.9600 ?
    C15 C16 . 1.4992(19) ?
    C15 C15 3_666 1.502(2) ?
    C16 H16A . 0.9600 ?
    C16 H16B . 0.9600 ?
    C16 H16C . 0.9600 ?
loop_
    _geom_angle_atom_site_label_1
    _geom_angle_atom_site_label_2
    _geom_angle_atom_site_label_3
    _geom_angle_site_symmetry_1
    _geom_angle_site_symmetry_3
    _geom_angle
    _geom_angle_publ_flag
    C15 N1 C13 . . 119.34(11) ?
    C2 C1 C6 . . 121.28(17) ?
    C2 C1 H1 . . 119.4 ?
    C6 C1 H1 . . 119.4 ?
    C3 C2 C1 . . 120.33(16) ?
    C3 C2 H2 . . 119.8 ?
    C1 C2 H2 . . 119.8 ?
    C2 C3 C4 . . 119.17(16) ?
    C2 C3 H3 . . 120.4 ?
    C4 C3 H3 . . 120.4 ?
    C3 C4 C5 . . 120.61(17) ?
    C3 C4 H4 . . 119.7 ?
    C5 C4 H4 . . 119.7 ?
    C6 C5 C4 . . 120.71(15) ?
    C6 C5 H5 . . 119.6 ?
    C4 C5 H5 . . 119.6 ?
    C5 C6 C1 . . 117.87(14) ?
    C5 C6 C7 . . 121.83(12) ?
    C1 C6 C7 . . 120.30(13) ?
    C8 C7 C6 . . 111.74(11) ?
    C8 C7 C14 . . 113.17(12) ?
    C6 C7 C14 . . 111.80(12) ?
    C8 C7 H7 . . 106.5 ?
    C6 C7 H7 . . 106.5 ?
    C14 C7 H7 . . 106.5 ?
    C9 C8 C13 . . 118.26(12) ?
    C9 C8 C7 . . 122.99(12) ?
    C13 C8 C7 . . 118.74(11) ?
    C10 C9 C8 . . 119.41(12) ?
    C10 C9 H9 . . 120.3 ?
    C8 C9 H9 . . 120.3 ?
    F1 C10 C11 . . 118.60(13) ?
    F1 C10 C9 . . 118.19(13) ?
    C11 C10 C9 . . 123.20(12) ?
    C10 C11 C12 . . 117.84(13) ?
    C10 C11 H11 . . 121.1 ?
    C12 C11 H11 . . 121.1 ?
    C11 C12 C13 . . 120.79(13) ?
    C11 C12 H12 . . 119.6 ?
    C13 C12 H12 . . 119.6 ?
    C12 C13 C8 . . 120.45(12) ?
    C12 C13 N1 . . 119.94(12) ?
    C8 C13 N1 . . 119.45(11) ?
    C7 C14 H14A . . 109.5 ?
    C7 C14 H14B . . 109.5 ?
    H14A C14 H14B . . 109.5 ?
    C7 C14 H14C . . 109.5 ?
    H14A C14 H14C . . 109.5 ?
    H14B C14 H14C . . 109.5 ?
    N1 C15 C16 . . 126.30(12) ?
    N1 C15 C15 . 3_666 116.24(15) ?
    C16 C15 C15 . 3_666 117.44(14) ?
    C15 C16 H16A . . 109.5 ?
    C15 C16 H16B . . 109.5 ?
    H16A C16 H16B . . 109.5 ?
    C15 C16 H16C . . 109.5 ?
    H16A C16 H16C . . 109.5 ?
    H16B C16 H16C . . 109.5 ?
loop_
    _geom_torsion_atom_site_label_1
    _geom_torsion_atom_site_label_2
    _geom_torsion_atom_site_label_3
    _geom_torsion_atom_site_label_4
    _geom_torsion_site_symmetry_1
    _geom_torsion_site_symmetry_2
    _geom_torsion_site_symmetry_3
    _geom_torsion_site_symmetry_4
    _geom_torsion
    _geom_torsion_publ_flag
    C6 C1 C2 C3 . . . . 0.2(3) ?
    C1 C2 C3 C4 . . . . 1.3(3) ?
    C2 C3 C4 C5 . . . . -1.6(3) ?
    C3 C4 C5 C6 . . . . 0.4(3) ?
    C4 C5 C6 C1 . . . . 1.1(2) ?
    C4 C5 C6 C7 . . . . -178.53(14) ?
    C2 C1 C6 C5 . . . . -1.4(2) ?
    C2 C1 C6 C7 . . . . 178.26(16) ?
    C5 C6 C7 C8 . . . . 51.52(17) ?
    C1 C6 C7 C8 . . . . -128.13(14) ?
    C5 C6 C7 C14 . . . . -76.48(18) ?
    C1 C6 C7 C14 . . . . 103.86(17) ?
    C6 C7 C8 C9 . . . . -107.17(14) ?
    C14 C7 C8 C9 . . . . 20.09(19) ?
    C6 C7 C8 C13 . . . . 72.91(15) ?
    C14 C7 C8 C13 . . . . -159.82(13) ?
    C13 C8 C9 C10 . . . . 1.89(19) ?
    C7 C8 C9 C10 . . . . -178.02(13) ?
    C8 C9 C10 F1 . . . . 178.66(12) ?
    C8 C9 C10 C11 . . . . -0.3(2) ?
    F1 C10 C11 C12 . . . . -179.60(13) ?
    C9 C10 C11 C12 . . . . -0.7(2) ?
    C10 C11 C12 C13 . . . . 0.0(2) ?
    C11 C12 C13 C8 . . . . 1.7(2) ?
    C11 C12 C13 N1 . . . . 177.16(13) ?
    C9 C8 C13 C12 . . . . -2.62(19) ?
    C7 C8 C13 C12 . . . . 177.29(12) ?
    C9 C8 C13 N1 . . . . -178.09(11) ?
    C7 C8 C13 N1 . . . . 1.83(18) ?
    C15 N1 C13 C12 . . . . 77.96(17) ?
    C15 N1 C13 C8 . . . . -106.56(14) ?
    C13 N1 C15 C16 . . . . 2.1(2) ?
    C13 N1 C15 C15 . . . 3_666 -179.36(13) ?
_iucr_refine_instructions_details
;
TITL CF solution in P21/n
CELL 1.54184 11.533475 9.502403 12.131816 90 91.6605 90
ZERR 2 0.001112 0.00116 0.001418 0 0.0105 0
LATT 1
SYMM 0.5-X,0.5+Y,0.5-Z
SFAC C  H  N  F
UNIT 64  60  4  4
L.S. 10
SHEL 999 0.8
EXTI 0.010031
ACTA
BOND $H
FMAP 2
PLAN 25
CONF
HTAb
SIZE 0.35 0.28 0.26
WGHT   0.056000   0.188100
FVAR 11.894310
N1     3   0.372615   0.494411   0.573840  11.000000   0.038450 =
           0.044970   0.038780  -0.001840   0.009650   0.002660
F1     4  -0.025423   0.788568   0.666695  11.000000   0.041830 =
           0.084270   0.080120  -0.013030   0.002750   0.022340
C1     1   0.574816   0.648828   0.751554  11.000000   0.039370 =
           0.058210   0.082760  -0.006220  -0.003100   0.003800
AFIX 43
H1     2   0.584051   0.553898   0.768264  11.000000  -1.200000
AFIX 0
C2     1   0.670192   0.727044   0.722554  11.000000   0.036910 =
           0.080090   0.107170  -0.017390   0.004290  -0.002030
AFIX 43
H2     2   0.742619   0.684385   0.719748  11.000000  -1.200000
AFIX 0
C3     1   0.658621   0.867104   0.697913  11.000000   0.051230 =
           0.082760   0.089650  -0.020050   0.017330  -0.026000
AFIX 43
H3     2   0.722448   0.919415   0.676895  11.000000  -1.200000
AFIX 0
C4     1   0.551190   0.929542   0.704661  11.000000   0.068110 =
           0.051970   0.086810  -0.004810   0.014840  -0.013120
AFIX 43
H4     2   0.542996   1.025112   0.689865  11.000000  -1.200000
AFIX 0
C5     1   0.455187   0.851155   0.733314  11.000000   0.046520 =
           0.047170   0.069770  -0.004850   0.009290   0.000050
AFIX 43
H5     2   0.383168   0.894618   0.737133  11.000000  -1.200000
AFIX 0
C6     1   0.465403   0.709226   0.756238  11.000000   0.037230 =
           0.046120   0.042730  -0.007100  -0.000090  -0.000900
C7     1   0.360977   0.619877   0.785258  11.000000   0.039630 =
           0.043770   0.042310   0.000190   0.000360  -0.001130
AFIX 13
H7     2   0.386019   0.521492   0.781415  11.000000  -1.200000
AFIX 0
C8     1   0.261866   0.636603   0.700948  11.000000   0.032760 =
           0.038100   0.037680  -0.000110   0.006640  -0.003260
C9     1   0.160942   0.710824   0.722293  11.000000   0.038650 =
           0.045360   0.043120  -0.006520   0.008510   0.000000
AFIX 43
H9     2   0.152535   0.755545   0.789779  11.000000  -1.200000
AFIX 0
C10    1   0.073762   0.717444   0.642705  11.000000   0.034090 =
           0.048430   0.058320  -0.002240   0.006580   0.006280
C11    1   0.080828   0.654511   0.541690  11.000000   0.040730 =
           0.062600   0.051450  -0.002010  -0.006970   0.004530
AFIX 43
H11    2   0.019930   0.660132   0.489931  11.000000  -1.200000
AFIX 0
C12    1   0.181418   0.582308   0.519068  11.000000   0.048070 =
           0.059680   0.038560  -0.007060   0.001130   0.003750
AFIX 43
H12    2   0.188479   0.538497   0.451044  11.000000  -1.200000
AFIX 0
C13    1   0.272094   0.574396   0.596722  11.000000   0.035300 =
           0.040590   0.038350   0.000990   0.008680   0.000310
C14    1   0.324180   0.645334   0.904366  11.000000   0.058480 =
           0.087910   0.041960   0.000630   0.000330  -0.012930
AFIX 137
H14A   2   0.306835   0.743269   0.914175  11.000000  -1.500000
H14B   2   0.386170   0.618459   0.954535  11.000000  -1.500000
H14C   2   0.256552   0.590177   0.918786  11.000000  -1.500000
AFIX 0
C15    1   0.448387   0.545726   0.510632  11.000000   0.041060 =
           0.042660   0.036300  -0.001870   0.008840   0.004170
C16    1   0.445208   0.688622   0.458257  11.000000   0.055900 =
           0.050540   0.062250   0.010780   0.023670   0.011880
AFIX 137
H16A   2   0.381461   0.741423   0.486193  11.000000  -1.500000
H16B   2   0.435606   0.678830   0.379764  11.000000  -1.500000
H16C   2   0.516520   0.737116   0.475275  11.000000  -1.500000
AFIX
HKLF 4
END
;
data_New_Global_Publ_Block
_journal_date_recd_electronic     2013-12-18
_journal_date_accepted     2014-02-05
_journal_name_full     'Acta Crystallographica, Section E'
_journal_year     2014
_journal_volume     70
_journal_issue      3
_journal_page_first     o275
_journal_page_last     o275
_journal_paper_category     QO
_journal_paper_doi     10.1107/S1600536814002657
_journal_coeditor_code     RK2419
_publ_contact_author_name     'Houde She'
_publ_contact_author_address
;
Key Laboratory of Eco-Environment-Related Polymer Materials of the Ministry of
Education,
Key Laboratory of Polymer Materials of Gansu Province
College of Chemistry & Chemical Engineering
Northwest Normal University
Lanzhou 730070
People's Republic of China
;
_publ_contact_author_email     'she_houde@163.com'
_publ_contact_author_fax     ?
_publ_contact_author_phone     ?
_publ_section_title
;\
<i>N</i>,<i>N</i>'-[(2<i>E</i>,3<i>E</i>)-Butane-2,3-diylidene]bis[4-fluoro-\
2-(1-phenylethyl)aniline]
;
loop_
    _publ_author_name
    _publ_author_footnote
    _publ_author_address
    'Wei, Juanjuan' .
;
Key Laboratory of Eco-Environment-Related Polymer Materials of the Ministry of
Education,
Key Laboratory of Polymer Materials of Gansu Province
College of Chemistry & Chemical Engineering
Northwest Normal University
Lanzhou 730070
People's Republic of China
;
    'She, Houde' .
;
Key Laboratory of Eco-Environment-Related Polymer Materials of the Ministry of
Education,
Key Laboratory of Polymer Materials of Gansu Province
College of Chemistry & Chemical Engineering
Northwest Normal University
Lanzhou 730070
People's Republic of China
;
    'Shi, Lijun' .
;
Key Laboratory of Eco-Environment-Related Polymer Materials of the Ministry of
Education,
Key Laboratory of Polymer Materials of Gansu Province
College of Chemistry & Chemical Engineering
Northwest Normal University
Lanzhou 730070
People's Republic of China
;
    'Lei, Ziqiang' .
;
Key Laboratory of Eco-Environment-Related Polymer Materials of the Ministry of
Education,
Key Laboratory of Polymer Materials of Gansu Province
College of Chemistry & Chemical Engineering
Northwest Normal University
Lanzhou 730070
People's Republic of China
;
