# Supplementary material for: N,N′-[(2E,3E)-Butane-2,3-diylidene]bis[4-fluoro-2-(1-phenyl­eth­yl)aniline]
Source: Acta Crystallogr Sect E Struct Rep Online. 2014 Feb 12;70(Pt 3):o275. doi: 10.1107/S1600536814002657 (PMC3998420; doi:10.1107/S1600536814002657)
Supplement: Supplementary file 2 [file e-70-0o275-Isup2.hkl]

# 
# h,k,l, Fc-squared, Fo-squared, sigma(Fo-squared) and status flag 
# 
data_I
_shelx_title ' CF solution in P21/n' 
_shelx_refln_list_code          4 
_shelx_F_calc_maximum       95.22 
_exptl_crystal_F_000       508.00 
_reflns_d_resolution_high  0.8177 
 
loop_ 
 _symmetry_equiv_pos_as_xyz 
 'x, y, z' 
 '-x+1/2, y+1/2, -z+1/2' 
 '-x, -y, -z' 
 'x-1/2, -y-1/2, z-1/2' 
 
_cell_length_a    11.5335 
_cell_length_b     9.5024 
_cell_length_c    12.1318 
_cell_angle_alpha  90.000 
_cell_angle_beta   91.660 
_cell_angle_gamma  90.000 
 
_shelx_F_squared_multiplier     1.000 
 
loop_ 
 _refln_index_h 
 _refln_index_k 
 _refln_index_l 
 _refln_F_squared_calc 
 _refln_F_squared_meas 
 _refln_F_squared_sigma 
 _refln_observed_status 
   2   0   0     2712.47     2640.21     11.21 o 
   4   0   0       20.21       18.61      1.19 o 
   6   0   0       35.24       24.81      2.41 o 
   8   0   0      507.35      426.44     11.90 o 
  10   0   0      818.98      825.08      8.38 o 
  12   0   0       12.34       13.21      1.14 o 
  14   0   0        3.90        3.50      0.85 o 
   1   1   0      796.71      775.92      7.64 o 
   2   1   0      633.60      589.08      8.66 o 
   3   1   0      138.58      136.73      3.02 o 
   4   1   0      948.93      910.57      5.34 o 
   5   1   0       68.86       87.92      3.38 o 
   6   1   0      964.50     1015.42      7.75 o 
   7   1   0        9.45        7.94      1.05 o 
   8   1   0      229.99      236.06      6.24 o 
   9   1   0      178.82      169.98      5.65 o 
  10   1   0     1173.32     1203.16      7.66 o 
  11   1   0      161.53      163.37      3.30 o 
  12   1   0       12.88       14.25      0.93 o 
  13   1   0        2.90        4.20      0.48 o 
  14   1   0       16.44       18.24      1.75 o 
   0   2   0     4425.01     4431.32     25.01 o 
   3   2   0       33.39       25.42      0.86 o 
   4   2   0      276.04      255.37      3.77 o 
   5   2   0       61.61       64.02      1.76 o 
   6   2   0      247.35      259.26      3.97 o 
   7   2   0      232.81      210.90      5.58 o 
   8   2   0      230.45      214.54      8.80 o 
   9   2   0      117.28      115.45      6.85 o 
  10   2   0       17.58       19.00      1.11 o 
  11   2   0       48.56       53.07      1.84 o 
  12   2   0       92.74       96.66      2.12 o 
  13   2   0        8.02        6.56      0.63 o 
   1   3   0       18.08       18.75      2.06 o 
   2   3   0      108.15      113.24      2.47 o 
   3   3   0      394.74      389.22      4.16 o 
   4   3   0      704.84      703.04      8.27 o 
   5   3   0      681.44      720.25      7.64 o 
   6   3   0      208.99      222.86      4.67 o 
   7   3   0        0.73        0.48      0.47 o 
   8   3   0      103.91       95.90      4.34 o 
   9   3   0        4.07        4.60      0.53 o 
  10   3   0        8.62        8.91      0.78 o 
  11   3   0        0.80        0.69      0.41 o 
  12   3   0      111.49      118.23      2.52 o 
  13   3   0        0.51        0.71      0.37 o 
   0   4   0      239.61      230.02      5.72 o 
   1   4   0       36.78       37.97      1.66 o 
   2   4   0      635.04      650.60      8.01 o 
   3   4   0      482.13      455.96     10.54 o 
   4   4   0        9.05       11.86      1.16 o 
   5   4   0        0.54        0.52      0.38 o 
   6   4   0      134.90      141.85      3.89 o 
   7   4   0       27.46       25.16      1.79 o 
   8   4   0        3.45        2.67      1.49 o 
   9   4   0       19.83       15.78      1.15 o 
  10   4   0        6.36        6.74      0.75 o 
  11   4   0        1.91        1.72      0.61 o 
  12   4   0       38.97       38.93      1.76 o 
  13   4   0       26.85       26.86      2.17 o 
   1   5   0     1064.00     1087.25     15.39 o 
   2   5   0       93.16       94.86      3.44 o 
   3   5   0      281.21      300.27      6.06 o 
   4   5   0      337.66      366.23      7.46 o 
   5   5   0       67.00       66.30      3.37 o 
   6   5   0       10.09       11.50      1.89 o 
   7   5   0       47.88       57.20      5.14 o 
   8   5   0       52.28       48.47      2.07 o 
   9   5   0       18.43       13.70      1.32 o 
  10   5   0        0.90        0.96      0.33 o 
  11   5   0        1.47        0.81      0.38 o 
  12   5   0        0.21        0.34      0.32 o 
   1   6   0        8.96       10.58      1.44 o 
   2   6   0      160.77      159.03      7.06 o 
   3   6   0      722.84      747.63     16.09 o 
   4   6   0       52.95       56.61      8.55 o 
   5   6   0      974.60      924.38     17.83 o 
   6   6   0       40.17       39.44      4.26 o 
   7   6   0      336.53      325.70      5.44 o 
   8   6   0        5.24        4.09      0.72 o 
   9   6   0        2.01        2.78      0.46 o 
  10   6   0        0.56        0.65      0.31 o 
  11   6   0        8.46        6.79      0.61 o 
   1   7   0        8.28        5.41      1.36 o 
   2   7   0        2.26        0.94      0.46 o 
   3   7   0      484.57      465.71     26.92 o 
   4   7   0       36.31       39.40      4.03 o 
   5   7   0      124.85      127.39      4.94 o 
   6   7   0       88.45       89.20      3.89 o 
   7   7   0        1.89        1.28      0.58 o 
   8   7   0       19.06       16.97      1.34 o 
   9   7   0        0.04        0.39      0.29 o 
  10   7   0       10.69       13.66      0.87 o 
  11   7   0       11.80       12.62      1.01 o 
   0   8   0        0.10        0.82      0.57 o 
   1   8   0       39.71       39.50      2.55 o 
   2   8   0       97.42      103.07      5.94 o 
   3   8   0      105.61      108.75      5.11 o 
   4   8   0      179.36      187.77      5.73 o 
   5   8   0       43.04       44.43      2.78 o 
   6   8   0        2.61        1.02      0.58 o 
   7   8   0       41.26       35.73      1.88 o 
   8   8   0       65.55       65.27      2.41 o 
   9   8   0       18.44       24.27      1.33 o 
  10   8   0        1.20        0.97      0.50 o 
   1   9   0       28.86       25.59      3.03 o 
   2   9   0        2.96        4.64      1.31 o 
   3   9   0        0.37        0.82      0.47 o 
   4   9   0       14.17       17.40      1.70 o 
   5   9   0        1.42        1.28      0.65 o 
   6   9   0        0.10       -0.17      0.33 o 
   7   9   0       41.82       40.05      1.74 o 
   8   9   0        3.74        1.96      0.47 o 
   0  10   0        0.33       -0.93      0.93 o 
   1  10   0        0.52        1.79      0.77 o 
   2  10   0        0.00        0.39      0.70 o 
   3  10   0        6.00        4.59      0.90 o 
   4  10   0       13.37       12.93      1.07 o 
   5  10   0        2.55        3.80      0.57 o 
   6  10   0       35.31       36.92      1.53 o 
   7  10   0        0.03        0.85      0.55 o 
   1  11   0        0.32        0.85      0.52 o 
   2  11   0        2.85        3.12      0.81 o 
   3  11   0        0.03       -0.38      0.47 o 
   4  11   0       20.50       28.42      2.17 o 
 -13   0   1        8.62       10.86      1.65 o 
 -11   0   1      311.80      316.42      7.09 o 
  -9   0   1       29.25       25.57      3.12 o 
  -7   0   1      261.67      255.16      8.46 o 
  -5   0   1       21.75       18.11      1.81 o 
  -3   0   1      908.46      821.82      7.36 o 
  -1   0   1     2445.42     2487.19     12.50 o 
   3   0   1       14.46       15.57      1.31 o 
   5   0   1      432.08      398.41      5.66 o 
   7   0   1      379.84      348.59      9.98 o 
   9   0   1      214.64      201.01      8.86 o 
  11   0   1      447.52      436.61      7.00 o 
  13   0   1       33.30       37.84      1.73 o 
 -14   1   1        0.26        0.66      0.29 o 
 -13   1   1       14.77       15.86      0.97 o 
 -12   1   1        7.24        8.43      0.96 o 
 -11   1   1      210.31      218.42      4.90 o 
 -10   1   1      186.19      190.99      4.13 o 
  -9   1   1      245.49      241.71      6.71 o 
  -8   1   1       33.54       32.91      2.33 o 
  -7   1   1      193.75      184.48      5.07 o 
  -6   1   1       55.83       59.36      2.16 o 
  -5   1   1     1038.92     1072.26      9.11 o 
  -4   1   1      476.44      472.30      3.86 o 
  -3   1   1       33.48       28.85      1.33 o 
  -2   1   1      852.75      823.06     10.19 o 
   0   1   1     5598.72     5655.29     22.15 o 
   1   1   1      141.35      121.55      2.05 o 
   2   1   1      665.59      636.04      6.56 o 
   3   1   1     3188.78     3039.13      8.73 o 
   4   1   1      775.86      766.30      4.93 o 
   5   1   1      361.37      362.44      4.12 o 
   6   1   1      398.77      394.39      4.97 o 
   7   1   1       10.59        8.86      0.90 o 
   8   1   1        0.35       -0.10      0.65 o 
   9   1   1       19.25       17.88      1.87 o 
  10   1   1       55.06       61.21      1.74 o 
  11   1   1        0.76        1.39      0.50 o 
  12   1   1       55.30       56.00      1.70 o 
  13   1   1        6.47        6.86      0.53 o 
 -13   2   1        0.90        0.81      0.36 o 
 -12   2   1        0.59        0.30      0.40 o 
 -11   2   1      140.32      143.41      3.00 o 
 -10   2   1       48.59       48.74      1.80 o 
  -9   2   1        0.17        0.78      0.73 o 
  -8   2   1        0.14        0.11      0.69 o 
  -7   2   1        1.07        2.43      0.63 o 
  -6   2   1       76.07       83.69      2.27 o 
  -5   2   1        4.33        5.20      0.52 o 
  -4   2   1       13.36       15.79      0.77 o 
  -3   2   1      318.04      309.21      2.56 o 
  -2   2   1     5128.40     4872.11     23.96 o 
  -1   2   1     1377.69     1333.14     21.59 o 
   0   2   1     1915.19     1803.96      9.29 o 
   1   2   1     1985.18     1887.68      8.78 o 
   2   2   1      396.45      370.84      5.30 o 
   3   2   1       39.73       39.12      1.12 o 
   4   2   1      491.87      430.28      6.41 o 
   5   2   1      282.48      338.22      4.10 o 
   6   2   1      408.83      484.17      5.49 o 
   7   2   1       19.49       23.03      1.32 o 
   8   2   1       39.54       34.91      3.61 o 
   9   2   1       46.78       53.26      4.67 o 
  10   2   1      107.70      108.04      3.05 o 
  11   2   1        0.30        0.23      0.33 o 
  12   2   1      196.50      204.26      3.21 o 
  13   2   1        9.06       10.45      0.77 o 
 -13   3   1       66.91       76.70      2.18 o 
 -12   3   1       35.65       32.96      1.50 o 
 -11   3   1       35.44       36.76      1.71 o 
 -10   3   1       14.88       12.75      0.92 o 
  -9   3   1        1.61        1.51      0.51 o 
  -8   3   1       54.43       62.67      3.54 o 
  -7   3   1       18.93       20.29      1.56 o 
  -6   3   1       92.21       94.81      3.09 o 
  -5   3   1      114.27      123.06      3.16 o 
  -4   3   1     1900.62     1992.49     19.08 o 
  -3   3   1      392.50      451.77      6.11 o 
  -2   3   1     1718.36     1638.84     15.13 o 
  -1   3   1     5228.62     5083.97     21.39 o 
   0   3   1      168.08      157.06      2.68 o 
   1   3   1     1400.13     1376.57     45.21 o 
   2   3   1      222.47      235.22      2.63 o 
   3   3   1      100.41       93.44      2.17 o 
   4   3   1      734.59      722.22      8.03 o 
   5   3   1      206.68      221.36      4.19 o 
   6   3   1      962.09      977.55     13.52 o 
   7   3   1      129.13      128.88      3.86 o 
   8   3   1      104.51      103.14      3.69 o 
   9   3   1       11.57        7.78      0.60 o 
  10   3   1       32.17       29.67      1.20 o 
  11   3   1      125.04      121.66      2.79 o 
  12   3   1       29.52       28.11      2.05 o 
  13   3   1       17.40       21.94      1.18 o 
 -13   4   1        0.48        2.11      0.75 o 
 -12   4   1       50.89       54.47      2.07 o 
 -11   4   1       18.49       17.52      1.14 o 
 -10   4   1       59.07       46.73      1.96 o 
  -9   4   1       65.94       64.17      3.19 o 
  -8   4   1       54.94       46.89      4.19 o 
  -7   4   1       77.67       90.35      3.38 o 
  -6   4   1      192.70      209.49      6.43 o 
  -5   4   1        3.45        1.59      0.45 o 
  -4   4   1      780.25      818.07      8.14 o 
  -3   4   1     1063.85     1043.03     21.26 o 
  -2   4   1      173.88      155.74      3.98 o 
  -1   4   1      815.80      818.59     16.09 o 
   0   4   1      424.93      441.20     17.20 o 
   1   4   1       57.87       50.98      3.07 o 
   2   4   1       33.37       39.47      1.91 o 
   3   4   1        0.67        5.87      1.44 o 
   4   4   1        0.34        1.69      0.70 o 
   5   4   1      208.57      190.83      4.14 o 
   6   4   1       41.33       35.62      1.95 o 
   7   4   1        4.19        4.45      0.75 o 
   8   4   1      121.91      125.36      5.05 o 
   9   4   1      113.25      111.21      2.46 o 
  10   4   1        3.36        2.38      0.40 o 
  11   4   1        1.37        1.53      0.37 o 
  12   4   1        3.20        1.82      0.54 o 
  13   4   1       18.21       14.65      1.57 o 
 -12   5   1       51.18       51.73      1.85 o 
 -11   5   1        2.75        1.53      0.35 o 
 -10   5   1       62.40       56.48      2.10 o 
  -9   5   1       18.90       15.31      1.65 o 
  -8   5   1       27.05       28.49      1.99 o 
  -7   5   1       33.71       25.63      3.47 o 
  -6   5   1        1.37        1.28      1.60 o 
  -5   5   1       14.23       16.18      1.70 o 
  -4   5   1      573.70      589.60     13.66 o 
  -3   5   1        0.00        0.85      0.35 o 
  -2   5   1     1199.01     1238.23     12.51 o 
  -1   5   1       65.92       67.03      2.74 o 
   0   5   1      233.08      220.26      6.56 o 
   1   5   1      797.80      749.22     15.08 o 
   2   5   1      132.39      120.67      6.95 o 
   3   5   1      203.66      199.14      8.58 o 
   4   5   1      178.48      171.98      6.82 o 
   5   5   1       54.51       49.26      2.94 o 
   6   5   1      114.58      120.03      4.88 o 
   7   5   1       40.44       43.11      4.48 o 
   8   5   1       44.04       40.53      1.53 o 
   9   5   1       27.21       27.05      1.23 o 
  10   5   1        5.90        5.80      0.70 o 
  11   5   1        9.78        8.52      0.75 o 
  12   5   1       14.62       13.69      1.66 o 
 -12   6   1        0.10       -0.09      0.37 o 
 -11   6   1        3.71        2.88      0.42 o 
 -10   6   1       11.00       10.97      0.88 o 
  -9   6   1       68.06       53.33      2.04 o 
  -8   6   1       80.81       74.53      3.21 o 
  -7   6   1        0.09       -0.06      0.57 o 
  -6   6   1      127.59      117.53      7.27 o 
  -5   6   1       36.50       34.49      2.61 o 
  -4   6   1        1.25        2.55      0.86 o 
  -3   6   1      125.36      127.85      6.01 o 
  -2   6   1       11.90       14.58      1.22 o 
  -1   6   1        1.12        0.99      0.77 o 
   0   6   1        2.33        4.82      0.82 o 
   1   6   1       38.32       35.56      2.34 o 
   2   6   1       18.34       14.76      1.57 o 
   3   6   1        0.58        2.22      0.92 o 
   4   6   1      174.13      177.65     13.96 o 
   5   6   1        0.26        1.42      1.91 o 
   6   6   1        1.22       -0.02      0.58 o 
   7   6   1       85.60       88.30      2.80 o 
   8   6   1       81.08       84.79      3.09 o 
   9   6   1        5.15        3.50      0.58 o 
  10   6   1        0.52        0.35      0.26 o 
  11   6   1        0.09        0.45      0.41 o 
 -11   7   1        2.03        2.50      0.47 o 
 -10   7   1       14.82       15.04      0.90 o 
  -9   7   1        0.38        1.42      0.44 o 
  -8   7   1        7.51        7.59      0.89 o 
  -7   7   1        6.19        5.55      0.86 o 
  -6   7   1       44.24       40.19      3.50 o 
  -5   7   1       45.86       43.84      2.27 o 
  -4   7   1      225.91      220.45      9.28 o 
  -2   7   1        7.70        9.61      1.44 o 
  -1   7   1        1.19        1.76      0.87 o 
   0   7   1       35.61       37.11      3.93 o 
   1   7   1       32.41       31.84      3.66 o 
   2   7   1      308.29      305.24      7.73 o 
   3   7   1        4.36        3.84      1.16 o 
   4   7   1      422.35      428.63     13.53 o 
   5   7   1       51.36       54.82      3.36 o 
   6   7   1      163.67      161.87      4.24 o 
   7   7   1       74.63       74.38      3.58 o 
   8   7   1      156.53      157.49      3.47 o 
   9   7   1        1.58        1.30      0.34 o 
  10   7   1        0.02       -0.10      0.29 o 
  11   7   1       21.90       24.40      1.38 o 
 -10   8   1        1.20        1.56      0.37 o 
  -9   8   1        0.41        0.57      0.32 o 
  -8   8   1       39.72       38.14      2.26 o 
  -7   8   1      101.55       96.78      3.79 o 
  -6   8   1       10.19       10.88      2.03 o 
  -5   8   1        8.45        8.08      1.19 o 
  -4   8   1       27.76       30.23      2.31 o 
  -3   8   1       74.11       74.16      3.63 o 
  -2   8   1        7.82       10.59      1.41 o 
  -1   8   1       44.78       42.08      2.62 o 
   0   8   1       48.41       33.88      2.38 o 
   1   8   1        2.17        3.41      1.11 o 
   2   8   1        0.56       -0.17      0.54 o 
   3   8   1        6.23        4.86      0.89 o 
   4   8   1        2.51        2.29      0.73 o 
   5   8   1        2.66        1.81      0.49 o 
   6   8   1       98.56       99.65      3.34 o 
   7   8   1       13.87       14.39      1.20 o 
   8   8   1        0.27       -0.27      0.36 o 
   9   8   1       47.93       54.11      2.39 o 
  10   8   1       21.82       24.27      1.84 o 
  -8   9   1        6.54        6.21      0.81 o 
  -7   9   1        0.38        0.37      0.51 o 
  -6   9   1       36.19       39.22      1.88 o 
  -5   9   1       23.84       26.01      1.99 o 
  -4   9   1       39.20       36.18      1.99 o 
  -3   9   1        3.15        2.14      0.70 o 
  -2   9   1       11.79        8.85      1.29 o 
  -1   9   1        0.04        0.32      0.57 o 
   0   9   1        5.34        3.79      0.86 o 
   1   9   1      125.37      133.05      4.93 o 
   2   9   1        1.75        1.61      0.65 o 
   3   9   1       36.77       39.50      2.12 o 
   4   9   1        1.77        1.20      0.42 o 
   5   9   1        4.23        3.87      0.71 o 
   6   9   1        3.29        3.07      0.47 o 
   7   9   1       12.58       11.23      0.78 o 
   8   9   1        2.58        4.01      0.64 o 
  -7  10   1        0.25       -0.30      0.44 o 
  -6  10   1        2.15        2.27      0.39 o 
  -5  10   1        0.60        0.65      0.62 o 
  -4  10   1       13.67       12.82      1.33 o 
  -3  10   1       45.29       49.49      2.66 o 
  -2  10   1        2.35        2.44      0.68 o 
  -1  10   1        3.50        2.08      1.95 o 
   0  10   1       69.49       68.57      3.33 o 
   1  10   1        3.62        2.51      0.69 o 
   2  10   1       15.88       14.34      1.50 o 
   3  10   1        3.50        1.87      0.63 o 
   4  10   1        0.32       -0.13      0.31 o 
   5  10   1       45.96       49.11      1.90 o 
   6  10   1        0.54        0.45      0.25 o 
  -4  11   1       21.58       27.20      2.15 o 
  -3  11   1        0.00        0.60      0.59 o 
  -2  11   1       18.32       22.25      2.10 o 
  -1  11   1       34.91       35.85      2.62 o 
   1  11   1        0.49       -0.61      0.65 o 
   2  11   1        0.27        0.28      0.48 o 
   3  11   1        2.89        3.47      0.84 o 
   4  11   1        0.81        0.86      0.48 o 
 -14   0   2        1.48        1.69      0.61 o 
 -12   0   2       53.06       56.83      4.20 o 
 -10   0   2      156.69      146.11      4.11 o 
  -8   0   2        0.62        1.27      0.66 o 
  -6   0   2      367.70      402.07      9.86 o 
  -4   0   2       86.30       85.36      2.76 o 
  -2   0   2     1185.43     1082.90     11.92 o 
   2   0   2     3881.53     4318.70     14.52 o 
   4   0   2        7.88        8.20      0.63 o 
   6   0   2      143.91      135.93      5.82 o 
   8   0   2       51.12       55.82      4.49 o 
  10   0   2     1746.16     1793.29     17.30 o 
  12   0   2        1.99        2.56      0.45 o 
 -13   1   2        7.26        8.42      0.79 o 
 -12   1   2        1.04        1.30      0.60 o 
 -11   1   2      106.13      104.85      4.16 o 
 -10   1   2      529.93      537.73     10.02 o 
  -9   1   2      211.02      191.37      6.03 o 
  -8   1   2        0.27        0.14      0.49 o 
  -7   1   2       48.36       57.85      2.91 o 
  -6   1   2      244.91      296.05      6.70 o 
  -5   1   2      268.74      288.33      4.61 o 
  -4   1   2       31.50       26.31      1.03 o 
  -3   1   2      115.16       87.88      2.07 o 
  -2   1   2     2107.73     2009.55     11.30 o 
  -1   1   2      152.83      151.68     14.71 o 
   0   1   2     3690.60     3587.32     23.69 o 
   1   1   2     3537.62     3524.83     33.37 o 
   2   1   2       79.34       68.99      1.20 o 
   3   1   2      415.03      393.51      3.46 o 
   4   1   2     1937.74     1917.38     16.18 o 
   5   1   2       99.18      115.33      2.37 o 
   6   1   2       14.86       11.56      0.84 o 
   7   1   2       39.34       37.50      2.40 o 
   8   1   2        0.34        0.52      0.57 o 
   9   1   2        0.23        1.90      0.74 o 
  10   1   2      239.94      255.40      4.10 o 
  11   1   2       90.03       91.41      2.51 o 
  12   1   2      100.24      101.13      2.10 o 
  13   1   2       20.07       20.01      0.97 o 
 -13   2   2        0.69        0.96      0.30 o 
 -12   2   2       54.35       55.04      1.92 o 
 -11   2   2       33.50       34.28      1.93 o 
 -10   2   2        1.88        2.86      0.84 o 
  -9   2   2       10.74        8.29      1.90 o 
  -8   2   2       44.98       48.67      4.34 o 
  -7   2   2       44.26       37.43      3.75 o 
  -6   2   2      931.53      999.21     11.99 o 
  -5   2   2     1406.76     1541.12     13.75 o 
  -4   2   2       76.34       76.35      1.56 o 
  -3   2   2     2828.29     2686.55     12.24 o 
  -2   2   2     1781.29     1660.58      6.55 o 
  -1   2   2      838.86      952.15      7.59 o 
   0   2   2     5850.67     6095.78     14.21 o 
   1   2   2     1937.03     2010.26     10.73 o 
   2   2   2      891.37      865.07      5.43 o 
   3   2   2       17.32       16.93      0.84 o 
   4   2   2       88.06       86.45      2.55 o 
   5   2   2       84.32       83.71      2.11 o 
   6   2   2       96.08       98.32      2.53 o 
   7   2   2       53.87       57.15      2.11 o 
   8   2   2      190.71      193.88      8.56 o 
   9   2   2     1267.63     1280.34     10.32 o 
  10   2   2      205.84      214.73      3.55 o 
  11   2   2        2.55        2.77      0.43 o 
  12   2   2       33.84       33.62      1.43 o 
  13   2   2        1.42        0.98      0.42 o 
 -13   3   2       48.19       44.15      1.38 o 
 -12   3   2        3.63        3.56      0.44 o 
 -11   3   2       30.30       31.80      1.58 o 
 -10   3   2       48.38       49.62      2.32 o 
  -9   3   2       53.75       53.30      2.46 o 
  -8   3   2        9.15        9.44      1.66 o 
  -7   3   2       13.45       15.44      1.68 o 
  -6   3   2       41.89       48.86      2.25 o 
  -5   3   2       30.08       35.27      1.72 o 
  -4   3   2     2686.35     2972.66     15.60 o 
  -3   3   2       39.71       32.94      1.04 o 
  -2   3   2     1696.21     1640.28      9.26 o 
  -1   3   2      343.29      343.97      3.37 o 
   0   3   2       13.95       10.90      0.56 o 
   1   3   2     1331.75     1336.36     11.26 o 
   2   3   2        5.99        4.35      0.37 o 
   3   3   2      245.76      254.01      3.27 o 
   4   3   2      723.73      728.57      7.01 o 
   5   3   2      476.28      470.35      7.38 o 
   6   3   2      701.55      732.44     10.67 o 
   7   3   2       15.75       13.82      1.30 o 
   8   3   2        2.84        1.78      0.57 o 
   9   3   2       80.83       92.92      1.87 o 
  10   3   2       84.37       83.72      1.88 o 
  11   3   2        0.02       -0.22      0.36 o 
  12   3   2        3.42        3.28      0.75 o 
  13   3   2        6.27        5.59      0.62 o 
 -13   4   2       69.70       71.74      2.32 o 
 -12   4   2       48.16       43.90      1.55 o 
 -11   4   2        3.97        3.90      0.57 o 
 -10   4   2      123.82      111.64      6.11 o 
  -9   4   2       13.97        6.31      1.51 o 
  -8   4   2        0.91        2.52      0.78 o 
  -7   4   2       35.65       37.35      2.63 o 
  -6   4   2       16.95       14.36      1.73 o 
  -5   4   2      109.44      113.28      4.50 o 
  -4   4   2        8.71       16.75      1.21 o 
  -3   4   2      777.56      715.99      5.35 o 
  -2   4   2      426.48      416.92      5.34 o 
  -1   4   2      138.05      145.53      3.50 o 
   0   4   2      256.33      284.82      7.73 o 
   1   4   2       41.78       35.19      1.93 o 
   2   4   2      441.82      426.11      6.89 o 
   3   4   2        9.23       13.13      0.96 o 
   4   4   2       70.69       56.71      2.16 o 
   5   4   2        2.25        1.91      0.96 o 
   6   4   2      350.62      364.51      5.47 o 
   7   4   2      491.16      476.85      9.37 o 
   8   4   2      360.08      371.82      3.95 o 
   9   4   2      102.53      101.49      2.21 o 
  10   4   2       19.38       16.60      1.20 o 
  11   4   2       12.13       10.30      0.71 o 
  12   4   2        3.16        2.35      0.58 o 
  13   4   2        0.23       -0.48      0.57 o 
 -12   5   2       43.37       49.97      1.78 o 
 -11   5   2       15.33       18.57      1.30 o 
 -10   5   2        5.09        2.41      0.46 o 
  -9   5   2       38.67       34.07      3.50 o 
  -8   5   2       26.80       34.05      3.54 o 
  -6   5   2       76.31       76.23      3.88 o 
  -5   5   2        0.19        0.87      1.34 o 
  -4   5   2      113.45       96.19      4.05 o 
  -3   5   2     1519.77     1533.68     14.62 o 
  -2   5   2      173.99      170.59      3.87 o 
  -1   5   2        1.73        4.05      1.09 o 
   0   5   2      232.20      225.00      5.40 o 
   1   5   2        3.11        1.67      0.54 o 
   2   5   2       70.22       81.94      3.39 o 
   3   5   2        5.96        8.33      1.14 o 
   4   5   2       57.09       55.51      4.22 o 
   5   5   2      129.85      130.04      7.61 o 
   6   5   2       12.44       12.33      1.62 o 
   7   5   2       10.56        9.96      1.10 o 
   8   5   2       49.90       49.20      1.65 o 
   9   5   2        2.33        1.81      0.35 o 
  10   5   2       25.17       21.21      1.15 o 
  11   5   2        2.12        1.81      0.55 o 
  12   5   2       12.92       16.59      1.76 o 
 -11   6   2       15.19       13.57      0.82 o 
 -10   6   2        4.16        5.76      0.63 o 
  -9   6   2        4.55        3.15      0.80 o 
  -8   6   2        3.80        2.37      0.76 o 
  -7   6   2        0.48        0.39      0.56 o 
  -6   6   2       59.57       65.05      2.86 o 
  -5   6   2        4.54        3.68      0.90 o 
  -4   6   2      130.81      122.71      4.85 o 
  -3   6   2      150.00      138.01      3.94 o 
  -2   6   2       16.85       15.66      1.69 o 
  -1   6   2      122.63      127.09      4.42 o 
   0   6   2        5.66        2.83      0.71 o 
   1   6   2        1.47        5.24      1.01 o 
   2   6   2      135.46      132.19      9.06 o 
   3   6   2      106.75      103.88      8.49 o 
   4   6   2       85.42       80.60      5.25 o 
   5   6   2      181.68      174.75      8.51 o 
   6   6   2       64.01       62.89      2.78 o 
   7   6   2      190.46      187.87      5.36 o 
   8   6   2       15.52       15.26      1.14 o 
   9   6   2        1.74        0.80      0.31 o 
  10   6   2        0.00        0.01      0.26 o 
  11   6   2       13.63       13.21      0.96 o 
 -11   7   2        2.30        3.87      0.56 o 
 -10   7   2        1.48        2.02      0.36 o 
  -9   7   2        4.01        2.16      0.48 o 
  -8   7   2       13.32       15.33      1.10 o 
  -7   7   2      284.03      299.30      8.60 o 
  -6   7   2       44.04       46.83      2.75 o 
  -5   7   2      274.62      271.28      5.77 o 
  -4   7   2       18.04       19.03      2.05 o 
  -3   7   2        4.92        6.70      1.79 o 
  -2   7   2       53.15       52.52      3.31 o 
  -1   7   2       21.54       21.51      2.14 o 
   0   7   2       13.10       12.80      1.54 o 
   1   7   2       26.12       26.51      2.28 o 
   2   7   2        9.92       12.54      1.60 o 
   3   7   2        7.10        8.35      1.91 o 
   4   7   2        6.32        4.65      0.83 o 
   5   7   2        1.44        2.51      0.62 o 
   6   7   2        4.67        2.79      0.72 o 
   7   7   2        3.40        3.75      0.78 o 
   8   7   2        0.40        0.35      0.44 o 
   9   7   2        0.14        0.14      0.29 o 
  10   7   2        2.25        1.77      0.53 o 
 -10   8   2       21.31       21.25      1.66 o 
  -9   8   2        0.38       -0.27      0.29 o 
  -8   8   2        3.62        8.32      1.08 o 
  -7   8   2       21.74       23.43      1.86 o 
  -5   8   2       47.33       49.21      4.44 o 
  -4   8   2       47.22       47.11      2.91 o 
  -3   8   2      317.06      335.02     11.92 o 
  -2   8   2        4.00        3.96      0.76 o 
  -1   8   2        0.46        0.24      0.47 o 
   0   8   2       96.82       94.12      3.42 o 
   1   8   2       15.20       15.87      1.68 o 
   2   8   2       31.64       40.98      2.73 o 
   3   8   2      316.73      333.54      7.74 o 
   4   8   2       21.79       19.95      1.97 o 
   5   8   2      212.86      231.24      6.42 o 
   6   8   2        8.11        7.36      0.93 o 
   7   8   2       49.75       47.53      2.67 o 
   8   8   2        2.94        3.56      0.57 o 
   9   8   2        5.12        5.68      1.30 o 
  -8   9   2        0.06        0.16      0.29 o 
  -7   9   2        1.00        1.24      0.87 o 
  -6   9   2        8.93        9.56      1.73 o 
  -5   9   2       23.85       24.21      2.83 o 
  -4   9   2        5.03        4.91      0.77 o 
  -3   9   2      117.27      126.15      4.69 o 
  -2   9   2        0.84       -0.21      1.02 o 
  -1   9   2       56.27       50.13      3.64 o 
   0   9   2       16.94       14.77      1.62 o 
   1   9   2       12.74       11.07      1.48 o 
   2   9   2        9.90       10.17      1.42 o 
   3   9   2        0.54        0.92      0.94 o 
   4   9   2        6.62        6.34      0.86 o 
   5   9   2       27.05       29.15      1.74 o 
   6   9   2        4.26        4.66      0.57 o 
   7   9   2        3.09        3.48      0.44 o 
   8   9   2        4.88        5.22      0.54 o 
  -6  10   2        0.20        0.52      0.28 o 
  -5  10   2        3.87        4.40      0.74 o 
  -4  10   2        4.46        3.78      0.99 o 
  -3  10   2       16.77       20.12      2.37 o 
  -2  10   2        9.40       10.07      1.83 o 
  -1  10   2       64.18       66.11      4.57 o 
   0  10   2        0.49        0.29      0.43 o 
   1  10   2       38.27       40.24      2.45 o 
   2  10   2        0.69        0.15      0.46 o 
   3  10   2       13.54       11.28      1.31 o 
   4  10   2        0.36        0.40      0.41 o 
   5  10   2        0.01        0.97      0.32 o 
   6  10   2       19.06       20.18      1.06 o 
  -4  11   2        2.87        1.90      0.60 o 
  -3  11   2        0.02       -0.22      0.47 o 
  -2  11   2        0.85        0.47      0.47 o 
  -1  11   2        0.46        0.54      0.35 o 
   0  11   2        7.18        6.67      0.79 o 
   1  11   2        0.50       -0.32      1.13 o 
   2  11   2        4.71        2.62      0.54 o 
   3  11   2        2.60        3.51      0.89 o 
   4  11   2        0.53        0.38      0.31 o 
 -13   0   3       18.04       21.18      2.16 o 
 -11   0   3        1.23        0.62      0.95 o 
  -9   0   3      238.60      209.16      9.07 o 
  -7   0   3      274.71      297.77      9.61 o 
  -5   0   3        1.78        9.64      1.43 o 
  -3   0   3     1728.43     1578.98     24.52 o 
  -1   0   3      203.86      206.27      3.04 o 
   1   0   3     7482.71     7225.95     40.56 o 
   3   0   3     2191.82     2323.48     79.41 o 
   5   0   3      264.86      292.12      8.27 o 
   7   0   3        0.69        3.37      1.16 o 
   9   0   3      443.43      472.53      9.38 o 
  11   0   3      134.38      142.96      3.51 o 
  13   0   3        2.96        2.25      0.57 o 
 -13   1   3        5.02        6.12      0.67 o 
 -12   1   3        7.57        8.54      0.92 o 
 -11   1   3       99.19       90.20      3.94 o 
 -10   1   3      101.29      101.64      4.34 o 
  -9   1   3      335.60      316.62      7.82 o 
  -8   1   3       64.43       61.14      3.28 o 
  -7   1   3     1508.74     1416.45     14.91 o 
  -6   1   3      223.62      241.81      5.55 o 
  -5   1   3      210.41      200.87      4.57 o 
  -4   1   3        0.27        0.80      0.34 o 
  -3   1   3        0.02        2.16      1.56 o 
  -2   1   3      239.03      218.96      3.29 o 
  -1   1   3     2410.80     2424.99     17.27 o 
   0   1   3     5780.08     5998.98    135.10 o 
   1   1   3     9067.34     9357.98     33.69 o 
   2   1   3     2401.54     2415.90     13.34 o 
   3   1   3     2664.92     2758.80      9.70 o 
   4   1   3      326.79      337.73      5.50 o 
   5   1   3      186.61      205.26      3.29 o 
   6   1   3       76.01       98.90      3.77 o 
   7   1   3      118.91      134.30      5.57 o 
   8   1   3      210.34      223.00      6.70 o 
   9   1   3        6.05        6.29      0.63 o 
  10   1   3        1.70        1.66      0.71 o 
  11   1   3        2.96        2.89      0.46 o 
  12   1   3       13.85       12.74      0.91 o 
  13   1   3        7.61        6.48      0.61 o 
 -13   2   3       15.24       18.54      0.96 o 
 -12   2   3        0.05        0.27      0.41 o 
 -11   2   3       18.27       18.80      1.44 o 
 -10   2   3       43.98       33.60      3.53 o 
  -9   2   3      203.03      211.98      5.05 o 
  -8   2   3        7.18       10.55      2.09 o 
  -7   2   3        3.65        7.71      1.59 o 
  -6   2   3       11.55       10.27      1.22 o 
  -5   2   3      494.50      484.60     11.11 o 
  -4   2   3      714.38      696.14      6.17 o 
  -3   2   3     1075.32     1018.55      7.46 o 
  -2   2   3       98.00       96.55      1.86 o 
  -1   2   3     3058.54     3073.79     45.76 o 
   0   2   3      120.64      100.02      2.55 o 
   1   2   3      160.80      131.02      1.89 o 
   2   2   3       19.63       20.42      0.64 o 
   3   2   3        3.11        2.89      0.31 o 
   4   2   3      168.99      167.29      6.69 o 
   5   2   3       11.85       10.52      1.12 o 
   6   2   3        1.24        1.21      0.51 o 
   7   2   3       11.97       22.44      1.97 o 
   8   2   3      366.30      387.85     12.66 o 
   9   2   3      282.09      282.80      3.76 o 
  10   2   3        1.59        2.32      0.54 o 
  11   2   3       14.53       12.98      0.95 o 
  12   2   3        0.80        1.31      0.36 o 
  13   2   3       13.76       14.39      1.00 o 
 -13   3   3       21.94       24.91      1.35 o 
 -12   3   3       19.47       19.31      1.07 o 
 -11   3   3       56.88       56.48      2.07 o 
 -10   3   3      188.46      177.25      4.36 o 
  -9   3   3       27.96       29.95      2.38 o 
  -8   3   3       10.64       11.30      1.56 o 
  -7   3   3       11.33        9.30      1.27 o 
  -6   3   3       19.44       17.89      1.68 o 
  -5   3   3        0.39        2.51      1.81 o 
  -4   3   3      131.78      106.78      2.20 o 
  -3   3   3      663.81      667.85      6.81 o 
  -2   3   3     1056.82     1026.78      7.14 o 
  -1   3   3       86.70       98.50      1.76 o 
   0   3   3      140.25      129.34      2.95 o 
   1   3   3      492.71      456.61      4.02 o 
   2   3   3       87.64       62.53      1.71 o 
   3   3   3       23.87       26.56      1.30 o 
   4   3   3       74.32       75.76      2.05 o 
   5   3   3      437.57      452.26      6.33 o 
   6   3   3      357.15      389.78      5.59 o 
   7   3   3      119.83      121.24      3.37 o 
   8   3   3       11.10       13.17      1.81 o 
   9   3   3      114.88      112.61      2.20 o 
  10   3   3       55.30       56.09      1.65 o 
  11   3   3       47.55       45.96      2.21 o 
  12   3   3        7.11        6.22      0.73 o 
  13   3   3        5.83        4.72      0.70 o 
 -13   4   3       32.49       36.47      2.31 o 
 -12   4   3        3.95        4.91      0.62 o 
 -11   4   3       38.59       44.99      2.10 o 
 -10   4   3       55.64       52.20      4.21 o 
  -9   4   3      194.21      170.10      8.07 o 
  -8   4   3      124.74      103.83      8.06 o 
  -7   4   3        0.24        0.16      0.99 o 
  -6   4   3      198.55      194.28      9.67 o 
  -5   4   3       34.58       34.95      2.21 o 
  -4   4   3      146.45      148.62      3.12 o 
  -3   4   3       14.88       14.23      0.80 o 
  -2   4   3      402.50      361.01      4.31 o 
  -1   4   3      816.02      769.90      9.17 o 
   0   4   3     1128.85     1215.82     10.72 o 
   1   4   3     1138.73     1178.02     11.97 o 
   2   4   3      268.02      262.65      4.75 o 
   3   4   3       70.51       67.40      2.30 o 
   4   4   3      158.50      165.69      4.75 o 
   5   4   3        5.94        7.19      0.85 o 
   6   4   3      129.51      139.15      3.47 o 
   7   4   3      254.13      251.85      5.39 o 
   8   4   3       36.29       35.58      1.12 o 
   9   4   3       43.83       41.49      1.55 o 
  10   4   3       34.93       32.14      1.45 o 
  11   4   3        1.06        1.51      0.49 o 
  12   4   3        4.46        5.17      0.65 o 
 -12   5   3        9.90       11.06      0.83 o 
 -11   5   3       14.84       11.81      1.05 o 
 -10   5   3        8.06        7.55      1.13 o 
  -9   5   3       56.64       53.79      3.15 o 
  -8   5   3        2.22        0.86      0.88 o 
  -7   5   3        2.50        2.05      1.10 o 
  -6   5   3      183.19      170.37      7.92 o 
  -5   5   3       99.98       99.94      4.18 o 
  -4   5   3     1361.81     1346.10     15.62 o 
  -3   5   3        1.27        2.95      0.61 o 
  -2   5   3        0.80        4.30      6.16 o 
  -1   5   3      312.72      322.16      9.57 o 
   0   5   3        2.80        4.30      1.20 o 
   1   5   3       81.99       99.51      3.80 o 
   2   5   3      794.25      770.50     31.64 o 
   3   5   3       25.41       23.87      2.44 o 
   4   5   3        0.19        0.45      0.43 o 
   5   5   3      324.20      315.07      9.94 o 
   6   5   3      360.32      319.25      7.91 o 
   7   5   3      255.43      253.91      3.82 o 
   8   5   3      136.23      144.34      2.85 o 
   9   5   3       23.52       23.11      1.14 o 
  10   5   3        0.17       -0.06      0.38 o 
  11   5   3       43.17       39.51      3.05 o 
  12   5   3       19.37       19.44      2.12 o 
 -11   6   3        0.75        0.33      0.32 o 
 -10   6   3        1.55        1.79      0.49 o 
  -9   6   3        2.52        2.59      0.65 o 
  -8   6   3      110.09       95.71      4.45 o 
  -7   6   3       52.08       47.22      4.23 o 
  -6   6   3        0.41       -0.29      0.55 o 
  -5   6   3      424.73      392.13     12.10 o 
  -4   6   3      213.31      213.21      9.94 o 
  -3   6   3      219.26      203.55      9.73 o 
  -2   6   3       87.61       76.52      3.84 o 
  -1   6   3        5.66       10.72      1.36 o 
   0   6   3      156.60      157.75     10.28 o 
   1   6   3        1.87        3.15      0.81 o 
   2   6   3      391.82      393.68     20.60 o 
   3   6   3        7.63        9.14      2.40 o 
   4   6   3       54.06       51.02      3.68 o 
   5   6   3       61.57       51.18      4.24 o 
   6   6   3      569.93      589.81      6.51 o 
   7   6   3        8.68        8.61      0.81 o 
   8   6   3        1.65        1.44      0.42 o 
   9   6   3       12.42       10.75      1.07 o 
  10   6   3       13.62       14.46      1.48 o 
  11   6   3        2.41        2.45      0.88 o 
 -10   7   3        0.48        0.55      0.34 o 
  -9   7   3        1.03        0.60      0.35 o 
  -8   7   3       41.40       43.28      2.16 o 
  -7   7   3       20.72       22.49      1.95 o 
  -6   7   3       24.48       25.36      1.78 o 
  -5   7   3      184.77      185.63      5.96 o 
  -4   7   3     1014.48      980.01     14.71 o 
  -3   7   3        6.89        7.30      2.07 o 
  -2   7   3      117.25      108.86      6.99 o 
  -1   7   3       26.54       23.73      1.79 o 
   0   7   3        5.37        3.55      0.85 o 
   1   7   3        6.70        5.62      1.11 o 
   2   7   3        3.62        4.24      0.96 o 
   3   7   3      115.16      123.65      4.93 o 
   4   7   3        7.38        8.84      1.33 o 
   5   7   3       84.65       86.68      3.10 o 
   6   7   3       17.74       16.32      1.07 o 
   7   7   3       13.62       11.09      1.01 o 
   8   7   3        6.70        5.36      0.82 o 
   9   7   3        1.90        1.66      0.86 o 
  10   7   3        1.27        1.19      0.41 o 
  -9   8   3        6.42        6.66      0.82 o 
  -8   8   3       20.53       29.32      1.89 o 
  -7   8   3        2.89        1.20      0.41 o 
  -6   8   3       98.56      104.93      5.67 o 
  -5   8   3        8.80        9.38      1.35 o 
  -4   8   3       12.37       18.16      2.85 o 
  -3   8   3      157.13      166.35      6.27 o 
  -2   8   3        0.00       -0.94      0.94 o 
  -1   8   3        6.50        6.38      0.92 o 
   0   8   3       23.35       25.33      1.80 o 
   1   8   3       23.96       25.82      2.14 o 
   2   8   3       67.56       64.41      4.98 o 
   3   8   3       11.99       13.30      1.60 o 
   4   8   3        1.59        0.83      0.66 o 
   5   8   3       52.35       55.35      3.13 o 
   6   8   3       73.38       74.74      2.73 o 
   7   8   3       19.48       17.52      1.61 o 
   8   8   3        6.77        8.26      0.73 o 
   9   8   3        0.25        0.05      0.24 o 
  -8   9   3       25.90       32.91      2.43 o 
  -7   9   3        0.00       -0.05      0.39 o 
  -6   9   3       70.04       71.83      4.51 o 
  -4   9   3       10.58       11.18      2.12 o 
  -3   9   3       54.09       52.16      4.54 o 
  -2   9   3       20.45       17.66      2.75 o 
  -1   9   3        7.39        7.08      0.93 o 
   0   9   3       28.44       27.36      2.15 o 
   1   9   3        0.10        0.28      0.50 o 
   2   9   3        2.48        1.68      0.72 o 
   3   9   3        8.33       10.10      1.92 o 
   4   9   3       12.70       11.24      1.12 o 
   5   9   3       34.23       39.14      1.97 o 
   6   9   3        0.91        0.64      0.33 o 
   7   9   3        1.39        2.60      0.45 o 
   8   9   3       38.89       34.77      2.17 o 
  -6  10   3        0.81        0.41      0.25 o 
  -5  10   3        1.49        2.40      0.80 o 
  -4  10   3        0.37        0.31      0.51 o 
  -3  10   3       11.05       13.61      2.03 o 
  -2  10   3      100.50      103.76      5.62 o 
  -1  10   3       31.53       30.62      3.18 o 
   0  10   3       80.33       75.51      5.07 o 
   1  10   3        6.94        7.96      1.11 o 
   2  10   3        1.39        0.75      0.41 o 
   3  10   3        6.49        5.82      0.92 o 
   4  10   3        5.83        6.09      0.90 o 
   5  10   3        0.20        0.29      0.30 o 
   6  10   3        6.59        6.53      0.91 o 
  -3  11   3        0.06        1.68      0.65 o 
  -2  11   3       10.85       11.66      1.02 o 
  -1  11   3        0.33       -0.07      0.36 o 
   0  11   3        2.78        1.80      0.41 o 
   1  11   3        0.78        1.67      1.83 o 
   2  11   3        8.50        9.35      1.10 o 
   3  11   3        3.50        3.00      0.77 o 
 -12   0   4       51.53       54.28      3.92 o 
 -10   0   4      262.83      268.63     10.14 o 
  -8   0   4      547.40      568.50     14.71 o 
  -6   0   4     1091.91     1145.34     18.21 o 
  -4   0   4      151.00      142.44      5.16 o 
  -2   0   4        5.57        7.74      0.66 o 
   0   0   4     7647.49     7667.51     65.65 o 
   2   0   4     2855.27     2735.45     22.02 o 
   6   0   4      377.62      402.28     11.72 o 
   8   0   4       98.21      106.19      6.90 o 
  10   0   4      111.74      117.30      3.24 o 
  12   0   4       48.62       43.76      2.54 o 
 -13   1   4       25.60       27.75      1.30 o 
 -12   1   4       55.98       53.18      2.63 o 
 -11   1   4       64.26       62.49      3.40 o 
 -10   1   4      361.11      376.06      8.38 o 
  -9   1   4       16.78       16.54      1.45 o 
  -8   1   4       18.92       13.32      1.61 o 
  -7   1   4       65.17       58.36      5.48 o 
  -6   1   4      125.93      113.30      4.02 o 
  -5   1   4        3.48        3.04      0.90 o 
  -4   1   4      334.33      354.94      4.54 o 
  -3   1   4       74.87       68.63      1.77 o 
  -2   1   4      624.98      529.21      4.43 o 
  -1   1   4       22.07       16.50      0.60 o 
   0   1   4     4817.50     4728.36     29.91 o 
   1   1   4       16.20       17.85      0.68 o 
   2   1   4       72.26       75.56      2.47 o 
   3   1   4      797.03      856.82      7.22 o 
   4   1   4     2279.10     2483.51     81.26 o 
   5   1   4      803.16      927.02     16.68 o 
   6   1   4      194.96      265.50      9.68 o 
   7   1   4      160.34      177.22      8.43 o 
   8   1   4       26.54       24.34      3.32 o 
   9   1   4        3.78        2.58      0.40 o 
  10   1   4        2.63        2.83      0.49 o 
  11   1   4        0.40        1.04      0.34 o 
  12   1   4        0.14        0.21      0.24 o 
  13   1   4       10.51       10.70      0.83 o 
 -13   2   4        0.03        0.10      0.25 o 
 -12   2   4        0.25        0.24      0.51 o 
 -11   2   4       61.22       57.06      3.03 o 
 -10   2   4      122.41      118.99      4.65 o 
  -9   2   4        0.15        0.05      0.37 o 
  -8   2   4       80.05       92.31      6.24 o 
  -7   2   4      127.61      148.94      7.43 o 
  -6   2   4      261.33      247.93     18.41 o 
  -5   2   4      252.84      242.62      5.62 o 
  -4   2   4      430.38      411.44      6.31 o 
  -3   2   4       47.53       44.63      1.60 o 
  -2   2   4       72.52       76.42      2.54 o 
  -1   2   4       13.84       18.25      1.18 o 
   0   2   4      148.35      150.94      3.54 o 
   1   2   4        7.62        8.43      0.91 o 
   2   2   4     1304.34     1279.60     16.19 o 
   3   2   4      117.87      126.77      4.02 o 
   4   2   4      621.96      622.41      7.20 o 
   5   2   4       47.02       52.16      2.89 o 
   6   2   4        2.10        1.33      0.69 o 
   7   2   4       23.15       22.36      2.21 o 
   8   2   4        9.32        8.91      2.28 o 
   9   2   4       64.11       67.84      2.43 o 
  10   2   4      239.22      242.99      5.52 o 
  11   2   4       50.12       46.07      1.98 o 
  12   2   4        1.20        1.28      0.38 o 
  13   2   4        0.09        0.23      0.57 o 
 -13   3   4       12.07       11.74      1.41 o 
 -12   3   4        0.67        0.44      0.32 o 
 -11   3   4       14.93       12.72      1.11 o 
 -10   3   4       10.55        8.27      1.79 o 
  -9   3   4      176.70      182.84      6.75 o 
  -8   3   4       57.79       62.30      2.74 o 
  -7   3   4        3.89        7.92      1.21 o 
  -6   3   4        7.63        6.00      0.97 o 
  -5   3   4      164.22      181.43      7.29 o 
  -4   3   4       11.86       11.82      1.15 o 
  -3   3   4        3.33        2.75      0.63 o 
  -2   3   4       15.75       13.49      2.51 o 
  -1   3   4      589.35      573.27     10.23 o 
   0   3   4      597.28      570.27     10.14 o 
   1   3   4      966.12      997.42     14.07 o 
   2   3   4       75.77       77.05      7.86 o 
   3   3   4        2.19        4.43      2.32 o 
   4   3   4       19.44       20.04      1.68 o 
   5   3   4       46.54       56.09      2.44 o 
   6   3   4      228.45      254.03      5.74 o 
   7   3   4       41.62       46.01      3.13 o 
   8   3   4      154.04      155.34      2.63 o 
   9   3   4       21.71       22.67      1.29 o 
  10   3   4        8.80        7.92      0.88 o 
  11   3   4        2.26        1.27      0.72 o 
  12   3   4        0.82        0.49      0.26 o 
 -12   4   4        0.99        1.10      0.34 o 
 -11   4   4       37.47       37.23      1.85 o 
 -10   4   4       15.65       17.26      2.29 o 
  -9   4   4       12.41       15.00      1.68 o 
  -8   4   4       48.85       48.99      2.44 o 
  -7   4   4        2.88        4.45      1.29 o 
  -6   4   4      167.31      149.14     10.20 o 
  -5   4   4       80.35       74.33      4.00 o 
  -4   4   4       30.95       27.16      1.44 o 
  -3   4   4      894.03      947.56     21.24 o 
  -2   4   4      657.40      615.64      8.93 o 
  -1   4   4      745.75      676.86     17.83 o 
   0   4   4      281.28      272.01      8.76 o 
   1   4   4      291.01      290.61     16.65 o 
   2   4   4       18.74       27.87      4.52 o 
   3   4   4        1.70        1.36      0.43 o 
   4   4   4       22.55       26.27      2.02 o 
   5   4   4        0.01        0.14      0.49 o 
   6   4   4      127.87      128.27      4.99 o 
   7   4   4      245.75      249.93      7.17 o 
   8   4   4       38.34       35.54      1.25 o 
   9   4   4       53.65       51.32      2.12 o 
  10   4   4       11.88       11.75      0.99 o 
  11   4   4        2.35        2.65      0.46 o 
  12   4   4        0.84        0.56      0.35 o 
 -12   5   4        4.42        4.60      0.58 o 
 -11   5   4        0.02       -0.08      0.34 o 
 -10   5   4       78.05       73.59      4.78 o 
  -9   5   4       28.86       23.91      3.12 o 
  -8   5   4        2.58        2.31      1.14 o 
  -7   5   4        7.16        4.53      1.37 o 
  -5   5   4      101.50       87.59      5.32 o 
  -4   5   4      521.60      473.38      9.16 o 
  -3   5   4       27.70       23.72      3.20 o 
  -2   5   4      125.09      106.13      6.56 o 
  -1   5   4       70.48       82.90      5.05 o 
   0   5   4        4.91        5.26      1.33 o 
   1   5   4       66.16       71.31      4.90 o 
   2   5   4      365.61      367.52     31.20 o 
   3   5   4        3.88        4.31      1.35 o 
   4   5   4       15.16       14.79      2.16 o 
   6   5   4        0.19        0.03      0.76 o 
   7   5   4      379.21      391.56      4.80 o 
   8   5   4       33.23       31.80      1.49 o 
   9   5   4       20.75       22.61      1.58 o 
  10   5   4       23.93       21.54      1.13 o 
  11   5   4        0.02       -0.76      0.76 o 
  12   5   4        0.93        1.17      0.39 o 
 -11   6   4        1.19        0.31      0.24 o 
 -10   6   4       23.56       26.24      1.80 o 
  -9   6   4       11.78       12.22      1.17 o 
  -8   6   4       16.97       13.01      2.36 o 
  -7   6   4        0.49        0.14      0.69 o 
  -6   6   4        9.66        8.39      1.30 o 
  -5   6   4       23.98       19.52      1.95 o 
  -4   6   4      153.30      141.65      8.46 o 
  -3   6   4       41.21       40.09      4.52 o 
  -2   6   4       57.89       47.29      4.78 o 
  -1   6   4       35.72       38.14      3.74 o 
   0   6   4       15.14       20.18      1.93 o 
   1   6   4       36.73       31.79      3.12 o 
   2   6   4        2.64       10.07      8.31 o 
   3   6   4      121.92      118.91     14.80 o 
   4   6   4        0.18        0.16      0.56 o 
   5   6   4       44.16       46.37      1.67 o 
   6   6   4      456.42      479.92      6.92 o 
   7   6   4      351.11      353.22      5.79 o 
   8   6   4        6.63        6.31      0.89 o 
   9   6   4        0.87        0.76      0.52 o 
  10   6   4        1.27        0.33      0.63 o 
  11   6   4        1.00        1.15      0.68 o 
 -10   7   4        0.26       -0.20      0.21 o 
  -9   7   4        6.32        5.01      0.80 o 
  -8   7   4        4.37        3.65      0.82 o 
  -7   7   4        5.06        4.22      1.84 o 
  -6   7   4       18.81       20.84      2.85 o 
  -5   7   4        4.19        2.68      0.75 o 
  -4   7   4       18.46       18.61      1.43 o 
  -3   7   4      858.14      836.38      9.18 o 
  -2   7   4        0.00        0.48      0.56 o 
  -1   7   4       36.25       34.95      2.79 o 
   0   7   4        5.26        2.41      0.91 o 
   1   7   4       70.69       64.86      5.16 o 
   2   7   4        4.67        3.82      1.17 o 
   3   7   4      160.01      185.08      4.82 o 
   4   7   4        4.91        4.84      1.69 o 
   5   7   4       16.54       18.68      1.29 o 
   6   7   4       77.33       82.38      2.66 o 
   7   7   4       12.38       14.29      1.31 o 
   8   7   4       15.61       15.96      1.30 o 
   9   7   4       41.68       44.11      2.38 o 
  10   7   4        0.07        0.19      0.49 o 
  -9   8   4        7.76        8.94      0.88 o 
  -8   8   4        0.52        0.43      0.31 o 
  -7   8   4        9.09        9.71      1.14 o 
  -6   8   4       42.98       42.06      3.70 o 
  -5   8   4       54.12       51.61      3.08 o 
  -4   8   4       11.53       15.08      1.72 o 
  -3   8   4       15.96       19.97      1.59 o 
  -2   8   4      110.39      105.64      4.56 o 
  -1   8   4        5.25        3.22      1.94 o 
   0   8   4        1.00        0.93      0.42 o 
   1   8   4        0.88        0.78      0.59 o 
   2   8   4        1.26        1.70      1.12 o 
   3   8   4       42.85       48.83      2.93 o 
   4   8   4        0.20        0.24      0.49 o 
   5   8   4        3.53        4.38      1.00 o 
   6   8   4      101.95       99.62      3.04 o 
   7   8   4       61.69       63.68      2.37 o 
   8   8   4       60.02       61.20      2.55 o 
   9   8   4        0.00        0.03      0.25 o 
  -8   9   4        6.84        9.45      1.24 o 
  -7   9   4        0.01        0.50      0.51 o 
  -6   9   4        1.73        1.73      0.50 o 
  -5   9   4       31.09       35.86      2.96 o 
  -4   9   4       45.71       45.39      4.04 o 
  -3   9   4        1.65        1.29      0.98 o 
  -2   9   4      141.46      152.81      7.80 o 
  -1   9   4        6.70        7.29      1.67 o 
   0   9   4        3.17        2.77      0.76 o 
   1   9   4       10.34       10.78      1.35 o 
   2   9   4       50.27       55.45      3.06 o 
   3   9   4        1.16        1.07      0.59 o 
   4   9   4        1.51        1.49      0.48 o 
   5   9   4       11.63       11.53      1.33 o 
   6   9   4        2.04        1.88      0.53 o 
   7   9   4        4.70        5.31      1.05 o 
  -6  10   4       63.24       63.34      4.70 o 
  -5  10   4        8.24        7.63      1.18 o 
  -4  10   4        0.07        0.98      0.66 o 
  -3  10   4       25.23       31.86      3.02 o 
  -2  10   4       77.46       86.28      5.06 o 
  -1  10   4       10.17       12.83      2.05 o 
   0  10   4       12.83        9.41      1.21 o 
   1  10   4        0.27        0.13      0.44 o 
   2  10   4        0.00       -0.12      0.44 o 
   3  10   4        0.27        0.48      0.41 o 
   4  10   4        2.05        4.03      0.69 o 
   5  10   4        5.21        4.26      0.64 o 
  -2  11   4       22.08       18.81      1.76 o 
  -1  11   4       54.87       54.35      3.06 o 
   0  11   4        4.79        5.91      1.09 o 
   1  11   4        0.36        0.05      0.57 o 
   2  11   4        5.45        4.82      0.63 o 
 -13   0   5        8.16        7.80      1.22 o 
 -11   0   5      114.55      124.31      6.58 o 
  -9   0   5     1392.36     1392.26     58.98 o 
  -7   0   5      721.83      732.71     16.34 o 
  -5   0   5       65.40       54.50      3.76 o 
  -3   0   5        4.78        2.14      0.68 o 
  -1   0   5      369.55      406.23      8.14 o 
   1   0   5     1048.27     1262.39     14.95 o 
   3   0   5      527.63      583.75     11.70 o 
   5   0   5        5.95        5.17      1.34 o 
   7   0   5        0.07        0.64      0.91 o 
   9   0   5       19.82       15.79      1.71 o 
  11   0   5      100.12      110.99      4.30 o 
  13   0   5        3.53        3.91      0.59 o 
 -13   1   5        0.64        2.45      0.54 o 
 -12   1   5       31.00       30.00      1.87 o 
 -11   1   5       38.60       42.06      2.70 o 
 -10   1   5       68.72       61.14      3.80 o 
  -9   1   5       44.32       48.73      2.51 o 
  -8   1   5      245.70      238.40      6.86 o 
  -7   1   5        7.04        7.57      1.39 o 
  -6   1   5      103.03      105.56      4.08 o 
  -5   1   5       91.78       98.00      5.26 o 
  -4   1   5      231.56      229.90      5.04 o 
  -3   1   5      186.98      185.63      4.19 o 
  -2   1   5       84.34       83.64      2.47 o 
  -1   1   5     1808.88     1785.99     14.54 o 
   0   1   5      217.78      202.00      3.95 o 
   1   1   5      970.39      953.97     11.57 o 
   2   1   5       63.73       56.56      2.33 o 
   3   1   5      909.92      964.08     10.66 o 
   4   1   5       42.18       51.85      2.69 o 
   5   1   5       32.91       21.96      1.93 o 
   6   1   5       33.75       35.03      2.60 o 
   7   1   5        0.63        1.55      0.74 o 
   8   1   5       48.08       42.71      2.10 o 
   9   1   5        6.12        4.62      0.69 o 
  10   1   5      129.03      134.18      4.21 o 
  11   1   5        0.35       -0.11      0.41 o 
  12   1   5       24.40       25.53      1.11 o 
  13   1   5       12.30       15.31      2.33 o 
 -13   2   5       15.31       15.64      1.54 o 
 -12   2   5        8.19        8.26      1.00 o 
 -11   2   5       21.23       17.57      1.67 o 
 -10   2   5        4.00        3.53      0.84 o 
  -9   2   5        2.76        3.45      0.63 o 
  -8   2   5        3.32        4.66      0.78 o 
  -7   2   5      114.41      120.59      7.05 o 
  -6   2   5       84.47       80.95      5.39 o 
  -5   2   5       92.27      112.15      5.79 o 
  -4   2   5        1.07        0.11      0.51 o 
  -3   2   5      599.43      527.44      8.09 o 
  -2   2   5       10.44       12.63      1.20 o 
  -1   2   5       27.89       27.16      1.71 o 
   0   2   5     1037.34     1084.93     14.79 o 
   1   2   5      321.09      353.31      8.73 o 
   2   2   5        1.76        3.50      0.97 o 
   3   2   5     1087.76     1140.59     11.80 o 
   4   2   5       56.66       76.97      3.17 o 
   5   2   5       64.66       66.48      4.95 o 
   6   2   5        0.47        2.09      1.00 o 
   7   2   5      130.99      128.66      7.73 o 
   8   2   5        0.58        0.96      0.40 o 
   9   2   5      176.31      169.95      4.62 o 
  10   2   5       29.63       36.61      2.11 o 
  11   2   5       54.44       55.63      2.10 o 
  12   2   5       35.04       37.91      1.71 o 
 -12   3   5        5.83        8.65      0.97 o 
 -11   3   5        5.75        3.88      0.82 o 
 -10   3   5       25.17       25.66      3.10 o 
  -9   3   5        9.31       10.76      1.47 o 
  -8   3   5        2.19        1.85      0.48 o 
  -7   3   5      109.32      120.18      7.05 o 
  -6   3   5       40.59       37.93      3.82 o 
  -5   3   5        0.00        1.66      2.25 o 
  -4   3   5       37.12       38.60      2.46 o 
  -3   3   5       12.03        9.65      1.19 o 
  -2   3   5        1.98        1.89      0.89 o 
  -1   3   5       82.39       95.03      4.62 o 
   0   3   5      179.64      156.72      5.90 o 
   1   3   5       95.64      152.12      6.01 o 
   2   3   5     1855.79     2031.08     23.19 o 
   3   3   5       85.00       90.84      3.54 o 
   4   3   5       77.93       80.88      3.50 o 
   5   3   5      188.51      189.66      5.68 o 
   6   3   5        0.00        0.18      0.69 o 
   7   3   5       61.60       64.08      5.35 o 
   8   3   5       71.58       69.16      2.25 o 
   9   3   5       23.27       20.29      1.39 o 
  10   3   5       69.95       74.66      2.62 o 
  11   3   5       12.71       11.57      0.94 o 
  12   3   5       58.09       60.14      2.36 o 
 -12   4   5        4.50        4.12      0.50 o 
 -11   4   5        1.73        1.87      0.58 o 
 -10   4   5        8.86        5.89      1.42 o 
  -9   4   5       45.27       49.46      2.97 o 
  -8   4   5       28.49       23.55      2.06 o 
  -7   4   5       20.06       25.88      1.53 o 
  -6   4   5       35.18       31.71      3.52 o 
  -5   4   5       15.76       19.53      1.81 o 
  -4   4   5      320.37      311.20      7.40 o 
  -3   4   5        0.85        0.46      0.46 o 
  -2   4   5        1.60        5.68      0.96 o 
  -1   4   5        7.38        7.41      1.33 o 
   0   4   5       75.43       64.48      4.02 o 
   1   4   5       65.31       70.38      4.23 o 
   2   4   5      129.78      155.32      6.36 o 
   3   4   5       31.41       28.95      2.96 o 
   4   4   5      431.48      462.81     17.12 o 
   5   4   5        1.88        2.13      1.03 o 
   6   4   5       87.28       94.01      6.15 o 
   7   4   5        2.25        2.84      0.42 o 
   8   4   5      184.05      179.57      4.01 o 
   9   4   5       28.50       28.29      1.57 o 
  10   4   5        2.93        3.39      0.59 o 
  11   4   5       32.21       28.82      1.59 o 
  12   4   5        4.49        4.17      0.50 o 
 -11   5   5        0.49        0.04      0.36 o 
 -10   5   5      126.39      127.65      6.12 o 
  -9   5   5        4.22        5.53      1.62 o 
  -8   5   5       19.52       15.53      2.43 o 
  -7   5   5        6.78        6.79      1.69 o 
  -6   5   5       13.97       12.96      1.54 o 
  -4   5   5      154.80      158.73      7.66 o 
  -3   5   5      171.88      169.64      5.51 o 
  -2   5   5      100.24      104.82      4.21 o 
  -1   5   5       25.38       23.66      2.48 o 
   0   5   5       20.24       20.33      2.30 o 
   1   5   5      135.73      148.70      7.93 o 
   2   5   5        3.30        2.06      1.19 o 
   3   5   5       10.49       16.14      1.81 o 
   4   5   5       22.28       22.40      2.02 o 
   5   5   5      104.87      110.19      6.92 o 
   6   5   5       27.89       25.13      1.38 o 
   7   5   5       47.45       55.51      2.03 o 
   8   5   5        0.55        0.36      0.36 o 
   9   5   5        0.02        0.38      0.35 o 
  10   5   5        0.13        0.36      0.46 o 
  11   5   5        0.07       -0.32      0.32 o 
 -11   6   5        2.83        1.43      0.40 o 
 -10   6   5        1.34        0.98      0.46 o 
  -9   6   5        1.16        0.68      0.97 o 
  -8   6   5        2.87        1.43      0.90 o 
  -7   6   5        0.94        0.47      0.76 o 
  -6   6   5      121.11      125.41      5.05 o 
  -5   6   5      157.59      170.58      5.78 o 
  -4   6   5      589.26      563.66      8.75 o 
  -3   6   5      108.27      103.97      7.42 o 
  -2   6   5        8.29        4.64      1.69 o 
  -1   6   5       16.71       17.62      2.90 o 
   0   6   5       19.82       25.94      3.23 o 
   1   6   5        4.90        5.73      1.74 o 
   2   6   5       19.20       24.19      3.23 o 
   3   6   5        0.15        0.82      0.82 o 
   4   6   5       17.96       17.36      1.31 o 
   5   6   5       64.04       72.65      2.50 o 
   6   6   5      136.60      154.90      3.79 o 
   7   6   5       45.04       42.65      1.99 o 
   8   6   5        5.34        4.25      1.61 o 
   9   6   5        1.21        0.81      0.68 o 
  10   6   5        4.56        4.42      1.26 o 
 -10   7   5        0.98        1.01      0.33 o 
  -9   7   5       15.14       15.44      1.32 o 
  -8   7   5        1.69        3.38      0.79 o 
  -7   7   5        9.88       12.01      2.11 o 
  -6   7   5        0.68        1.98      1.06 o 
  -5   7   5       12.53        9.59      1.15 o 
  -4   7   5     1243.44     1269.64     25.19 o 
  -3   7   5      118.80      116.23      3.51 o 
  -2   7   5        0.14        0.80      0.42 o 
  -1   7   5       11.31        9.09      0.80 o 
   0   7   5        0.09        0.50      0.33 o 
   1   7   5       37.88       33.08      1.56 o 
   2   7   5       15.14       12.26      1.28 o 
   3   7   5       16.04       13.18      1.27 o 
   4   7   5       19.70       19.59      1.59 o 
   5   7   5       26.12       26.82      1.85 o 
   6   7   5      452.33      460.96      6.14 o 
   7   7   5        1.31        1.04      0.53 o 
   8   7   5       13.10       15.55      1.50 o 
   9   7   5        2.35        2.33      0.95 o 
  10   7   5        2.52        2.08      0.72 o 
  -8   8   5        1.04        0.97      0.48 o 
  -7   8   5        0.03       -0.05      0.43 o 
  -6   8   5       52.46       47.61      3.85 o 
  -5   8   5       63.77       62.90      3.39 o 
  -4   8   5      133.78      132.43      4.01 o 
  -3   8   5       78.60       74.07      3.67 o 
  -2   8   5       78.13       83.72      4.11 o 
  -1   8   5       34.51       31.10      1.96 o 
   0   8   5       19.02       15.00      1.34 o 
   1   8   5        2.80        1.58      0.40 o 
   2   8   5       39.01       37.26      3.80 o 
   3   8   5        0.21        0.49      0.66 o 
   4   8   5       18.08       23.62      2.99 o 
   5   8   5       33.68       36.92      3.43 o 
   6   8   5      157.66      166.20      6.62 o 
   7   8   5       15.22       17.71      2.22 o 
   8   8   5       28.98       31.59      2.64 o 
  -7   9   5       24.03       24.69      1.61 o 
  -6   9   5        1.18        2.11      0.76 o 
  -5   9   5      103.00      101.37      4.92 o 
  -4   9   5       20.24       15.72      1.57 o 
  -3   9   5       17.73       15.18      1.57 o 
  -2   9   5      120.03      114.10      4.32 o 
  -1   9   5       31.06       34.00      2.78 o 
   0   9   5        9.42       10.40      1.87 o 
   1   9   5        3.20        3.37      0.79 o 
   2   9   5        8.35        8.51      1.19 o 
   3   9   5        0.85        2.05      0.68 o 
   4   9   5      135.84      138.33      5.11 o 
   5   9   5       94.70      109.58      3.67 o 
   6   9   5        3.74        1.42      0.50 o 
   7   9   5        2.24        2.27      0.71 o 
  -5  10   5        4.74        4.55      0.87 o 
  -4  10   5        2.58        2.70      0.77 o 
  -3  10   5       10.11        9.27      1.00 o 
  -2  10   5        1.66        1.87      0.92 o 
  -1  10   5       59.97       59.14      4.13 o 
   0  10   5        5.02        4.30      0.76 o 
   1  10   5       18.80       22.56      1.33 o 
   2  10   5        4.14        2.41      0.66 o 
   3  10   5        3.60        3.03      0.62 o 
   4  10   5        7.45        5.86      0.77 o 
   5  10   5       34.13       34.99      2.26 o 
 -10   0   6       14.49       14.16      2.36 o 
  -8   0   6       60.94       57.26      3.32 o 
  -6   0   6        1.11        0.08      0.75 o 
  -4   0   6       82.60       66.49      4.13 o 
  -2   0   6     2611.66     2672.73     24.34 o 
   0   0   6      437.46      452.64      9.55 o 
   2   0   6      108.07      132.05      5.55 o 
   4   0   6      655.80      666.95     14.32 o 
   6   0   6        9.67       13.27      2.32 o 
   8   0   6      124.83      109.31      4.77 o 
  10   0   6       62.02       55.68      3.11 o 
  12   0   6        3.76        3.08      0.47 o 
 -12   1   6       75.08       78.98      2.37 o 
 -11   1   6       11.42        9.64      1.28 o 
 -10   1   6        3.37        2.68      0.78 o 
  -9   1   6       11.91       11.00      1.44 o 
  -8   1   6        0.37        1.08      0.42 o 
  -7   1   6       38.56       40.62      2.83 o 
  -6   1   6       37.43       44.06      2.78 o 
  -5   1   6        0.16        0.15      0.53 o 
  -4   1   6       20.79       23.03      1.73 o 
  -3   1   6      626.83      607.51     19.88 o 
  -2   1   6      570.88      589.75      7.81 o 
  -1   1   6      560.63      560.82      9.22 o 
   0   1   6      412.83      410.67      6.34 o 
   1   1   6        5.69      105.93     88.58 o 
   2   1   6      164.70      164.80      4.35 o 
   3   1   6      848.80      859.81     10.76 o 
   4   1   6       37.85       39.93      2.78 o 
   5   1   6        6.39        6.89      1.15 o 
   6   1   6       90.09      102.79      4.52 o 
   7   1   6        3.62        3.40      1.01 o 
   8   1   6       32.55       32.74      1.49 o 
   9   1   6       32.08       33.34      2.00 o 
  10   1   6        4.03        3.08      0.53 o 
  11   1   6       15.99       21.15      1.23 o 
  12   1   6       35.75       38.47      1.37 o 
 -12   2   6        3.48        3.96      0.55 o 
 -11   2   6        2.03        2.38      0.66 o 
 -10   2   6        5.94        3.05      1.22 o 
  -9   2   6       65.19       64.76      3.44 o 
  -8   2   6      513.37      516.25     10.27 o 
  -7   2   6       15.43       16.57      2.75 o 
  -6   2   6       85.07       97.62      6.18 o 
  -5   2   6      254.62      235.54      9.02 o 
  -4   2   6       31.32       45.46      3.73 o 
  -3   2   6      675.56      655.17      9.74 o 
  -2   2   6      132.08       99.18      3.60 o 
  -1   2   6      718.48      746.76     30.67 o 
   0   2   6       12.70       12.18      1.81 o 
   1   2   6     1030.06     1060.00     16.89 o 
   2   2   6       43.25       66.50      4.34 o 
   3   2   6       94.20       88.50      3.45 o 
   4   2   6        9.46       11.47      2.06 o 
   5   2   6       36.54       36.01      3.80 o 
   6   2   6        2.14        2.71      1.18 o 
   7   2   6       40.90       37.29      2.59 o 
   8   2   6       40.41       37.13      1.88 o 
   9   2   6       63.28       57.42      2.57 o 
  10   2   6       25.62       25.06      2.08 o 
  11   2   6       10.98       12.26      1.09 o 
  12   2   6        2.48        3.96      0.54 o 
 -12   3   6        4.48        5.96      2.48 o 
 -11   3   6        0.60        1.36      0.52 o 
 -10   3   6       26.09       21.74      2.77 o 
  -9   3   6      170.47      168.13      5.51 o 
  -8   3   6      177.93      176.51      4.63 o 
  -7   3   6      292.97      282.85      5.90 o 
  -6   3   6      140.45      134.13      7.39 o 
  -5   3   6       66.94       70.85      5.09 o 
  -4   3   6      727.91      701.49     11.23 o 
  -3   3   6      357.04      354.93      8.98 o 
  -2   3   6       17.98       18.48      1.86 o 
  -1   3   6       42.24       67.77      4.03 o 
   0   3   6      160.61      179.22      7.01 o 
   1   3   6       39.77       41.44      3.39 o 
   2   3   6      453.15      492.84     12.31 o 
   3   3   6      181.04      214.71      5.78 o 
   4   3   6      109.85      114.17      4.36 o 
   5   3   6       13.92       15.80      2.59 o 
   6   3   6       41.57       42.25      4.31 o 
   7   3   6       15.05       16.33      1.28 o 
   8   3   6       12.80       14.39      1.17 o 
   9   3   6       14.29       13.52      1.02 o 
  10   3   6        0.60        0.38      0.52 o 
  11   3   6       52.38       57.98      2.23 o 
  12   3   6        2.58        2.78      0.40 o 
 -12   4   6        6.62        7.36      1.09 o 
 -11   4   6        1.85        1.63      0.52 o 
 -10   4   6        0.04       -0.57      0.81 o 
  -9   4   6       34.65       36.51      3.37 o 
  -8   4   6       63.37       61.80      3.36 o 
  -7   4   6       84.78       83.59      3.29 o 
  -6   4   6        0.18        0.20      0.52 o 
  -5   4   6      152.50      159.58      5.46 o 
  -4   4   6        6.75       14.69      5.03 o 
  -3   4   6       91.12       93.08      4.16 o 
  -2   4   6        1.59        0.29      0.55 o 
  -1   4   6       29.24       28.49      2.21 o 
   0   4   6       43.71       44.43      3.68 o 
   1   4   6       18.75       29.20      3.04 o 
   2   4   6      572.17      618.64     23.80 o 
   3   4   6       10.38        8.43      1.22 o 
   4   4   6      155.11      171.97      9.38 o 
   5   4   6       25.21       31.04      7.80 o 
   6   4   6      159.18      161.64      3.81 o 
   7   4   6       29.29       24.33      1.35 o 
   8   4   6       73.46       74.39      3.38 o 
   9   4   6        9.80        7.92      1.02 o 
  10   4   6        4.99        6.24      0.83 o 
  11   4   6        0.05        0.28      0.32 o 
 -11   5   6        1.35        1.31      0.43 o 
 -10   5   6        1.05        2.00      0.82 o 
  -9   5   6       23.04       25.55      2.99 o 
  -8   5   6       65.47       60.51      4.79 o 
  -7   5   6       40.15       41.93      4.10 o 
  -6   5   6      135.57      125.37      4.89 o 
  -5   5   6      582.31      561.21      6.37 o 
  -4   5   6        2.05        2.38      0.78 o 
  -3   5   6        6.22        8.39      1.36 o 
  -2   5   6      154.80      159.63      5.57 o 
  -1   5   6        0.64        1.61      1.49 o 
   0   5   6       41.14       43.51      3.69 o 
   1   5   6        1.01        2.23      0.71 o 
   2   5   6        0.02        0.95      0.76 o 
   3   5   6       16.37       17.24      1.81 o 
   4   5   6       33.61       34.18      2.61 o 
   5   5   6        2.27        3.17      0.45 o 
   6   5   6       57.78       59.98      2.34 o 
   7   5   6       14.82       16.23      1.25 o 
   8   5   6      111.61      110.32      3.69 o 
   9   5   6        8.71       10.79      1.10 o 
  10   5   6        1.83        1.11      0.48 o 
  11   5   6        8.67        9.19      1.35 o 
 -10   6   6        3.92        4.34      0.69 o 
  -9   6   6        6.64        9.01      1.69 o 
  -8   6   6        6.44        8.01      1.75 o 
  -7   6   6       15.72       16.72      2.56 o 
  -6   6   6       11.31       10.57      2.10 o 
  -5   6   6       38.32       39.13      2.26 o 
  -4   6   6      291.88      305.84      6.55 o 
  -3   6   6       16.43       17.41      1.33 o 
  -2   6   6      100.58      104.09      7.55 o 
  -1   6   6       14.16       17.47      3.10 o 
   0   6   6      162.69      172.88      8.71 o 
   1   6   6       14.38       13.04      2.40 o 
   2   6   6        6.57        8.08      1.29 o 
   3   6   6       40.96       38.08      2.28 o 
   4   6   6        0.02        0.51      0.40 o 
   5   6   6       31.21       28.03      2.33 o 
   6   6   6        0.08        0.24      0.46 o 
   7   6   6        2.00        1.77      1.38 o 
   8   6   6       47.16       52.24      4.60 o 
   9   6   6        2.02        3.38      1.18 o 
  10   6   6       12.81       13.82      1.78 o 
  -9   7   6        3.08        3.95      0.83 o 
  -8   7   6        6.90        7.15      1.02 o 
  -7   7   6        0.70        0.11      0.52 o 
  -6   7   6        0.95        0.12      0.55 o 
  -5   7   6        2.72        3.75      2.08 o 
  -4   7   6       13.37       15.65      1.56 o 
  -3   7   6       30.53       30.87      2.04 o 
  -2   7   6       33.34       32.83      1.79 o 
  -1   7   6       83.34       87.95      2.54 o 
   0   7   6        0.05        0.31      0.33 o 
   1   7   6        4.28        5.43      0.76 o 
   2   7   6       22.97       20.58      1.57 o 
   3   7   6        0.11       -0.13      0.44 o 
   4   7   6        7.68        8.70      1.07 o 
   5   7   6       98.67       94.91      4.17 o 
   6   7   6        0.10       -0.47      0.81 o 
   7   7   6      124.24      128.83      6.79 o 
   8   7   6        0.10       -0.62      0.85 o 
   9   7   6        0.68        1.14      0.48 o 
  -8   8   6        2.87        3.52      0.48 o 
  -7   8   6        2.27        2.07      0.55 o 
  -6   8   6       84.27       78.55      3.26 o 
  -5   8   6       95.82       99.81      3.28 o 
  -4   8   6        1.73        1.38      0.58 o 
  -3   8   6        0.60        1.38      0.57 o 
  -2   8   6       63.99       65.60      2.92 o 
  -1   8   6        0.91        0.40      0.37 o 
   0   8   6       19.48       21.64      1.62 o 
   1   8   6        7.29        6.25      0.89 o 
   2   8   6        7.99        6.82      1.16 o 
   3   8   6       38.34       43.23      2.71 o 
   4   8   6       46.75       52.86      5.47 o 
   5   8   6        0.64        0.57      0.63 o 
   6   8   6       19.79       18.84      1.55 o 
   7   8   6        8.83        8.48      1.45 o 
   8   8   6        0.84        0.92      0.54 o 
  -6   9   6        3.92        3.98      0.96 o 
  -5   9   6       17.26       16.45      1.93 o 
  -4   9   6       52.64       58.55      3.49 o 
  -3   9   6       14.45       16.60      1.61 o 
  -2   9   6        8.02        7.55      1.10 o 
  -1   9   6       14.10       13.67      1.47 o 
   0   9   6       35.51       40.20      2.67 o 
   1   9   6       31.09       29.79      3.10 o 
   2   9   6        3.59        2.94      0.67 o 
   3   9   6       16.01       16.71      1.51 o 
   4   9   6       11.72       11.80      1.24 o 
   5   9   6        0.60        0.94      0.39 o 
   6   9   6       46.12       44.78      2.77 o 
  -3  10   6        3.58        7.34      1.31 o 
  -2  10   6        3.42        4.69      1.16 o 
  -1  10   6       22.72       21.73      2.32 o 
   0  10   6        2.63        2.60      0.59 o 
   1  10   6        0.00        0.23      0.37 o 
   2  10   6        1.80        1.74      0.39 o 
   3  10   6        6.85        6.59      0.65 o 
   4  10   6        1.74        0.87      0.54 o 
 -11   0   7       55.31       60.03      4.11 o 
  -9   0   7      130.80      143.20      7.32 o 
  -7   0   7      586.24      588.91     15.57 o 
  -5   0   7       19.35       22.97      2.78 o 
  -3   0   7        7.35        7.32      1.45 o 
  -1   0   7       28.50       25.23      2.50 o 
   1   0   7      624.14      674.77     13.29 o 
   3   0   7       12.67       13.12      2.00 o 
   5   0   7      103.23      112.55      6.51 o 
   7   0   7       93.22      121.39      4.91 o 
   9   0   7      297.62      267.03      8.48 o 
  11   0   7       37.52       41.70      2.20 o 
 -12   1   7        1.57        0.56      0.41 o 
 -11   1   7        1.00        0.61      0.47 o 
 -10   1   7       10.76       13.44      1.53 o 
  -9   1   7        0.16       -0.53      0.53 o 
  -8   1   7      316.44      325.40      6.24 o 
  -7   1   7      143.84      151.82      3.74 o 
  -6   1   7       48.84       44.33      3.42 o 
  -5   1   7      275.98      251.48      9.60 o 
  -4   1   7      112.31       99.86      3.84 o 
  -3   1   7       21.15       14.16      3.36 o 
  -2   1   7      247.88      262.81      5.75 o 
  -1   1   7      791.23      745.43      9.58 o 
   0   1   7      119.00      114.88      4.57 o 
   1   1   7     1858.16     1796.57     15.26 o 
   2   1   7      102.63      112.14     18.10 o 
   3   1   7      426.07      428.22      8.05 o 
   4   1   7       49.83       57.09      3.08 o 
   5   1   7       14.92       14.39      1.64 o 
   6   1   7        7.60        6.52      1.22 o 
   7   1   7        8.25        8.63      1.12 o 
   8   1   7       77.15       77.49      5.56 o 
   9   1   7       82.91       83.27      3.07 o 
  10   1   7       12.21       14.55      1.05 o 
  11   1   7        0.80        0.88      0.49 o 
  12   1   7       10.14        7.59      1.17 o 
 -12   2   7        0.08        0.05      0.34 o 
 -11   2   7        0.07       -0.25      0.51 o 
 -10   2   7        4.82        5.97      1.56 o 
  -9   2   7      128.89      128.99      4.88 o 
  -8   2   7       77.33       84.26      4.02 o 
  -7   2   7      691.11      694.39     12.71 o 
  -6   2   7      215.05      198.99      9.28 o 
  -5   2   7       47.74       41.25      3.97 o 
  -4   2   7        3.98        3.04      1.19 o 
  -3   2   7       11.44       44.48      3.83 o 
  -2   2   7       21.13       24.73      2.77 o 
  -1   2   7        6.03        9.30      1.69 o 
   0   2   7      216.59      198.60      7.79 o 
   1   2   7       29.00       28.94      2.99 o 
   2   2   7       54.88       68.72      4.85 o 
   3   2   7      564.66      618.96     14.97 o 
   4   2   7       12.04       13.70      2.39 o 
   5   2   7       46.79       55.30      4.85 o 
   6   2   7        0.17        1.34      0.89 o 
   7   2   7       54.61       61.82      2.97 o 
   8   2   7       31.87       24.56      2.24 o 
   9   2   7        2.53        2.61      1.27 o 
  10   2   7        3.25        1.31      0.48 o 
  11   2   7       21.80       20.11      1.25 o 
  12   2   7        0.29        0.77      0.50 o 
 -12   3   7        1.33        0.63      0.41 o 
 -11   3   7       13.70       16.15      1.91 o 
 -10   3   7        1.38        1.04      0.83 o 
  -9   3   7        2.44        3.53      0.86 o 
  -8   3   7       46.38       48.81      2.44 o 
  -7   3   7      219.04      223.19      6.30 o 
  -6   3   7      138.89      133.87      5.14 o 
  -5   3   7       60.96       64.26      5.11 o 
  -4   3   7       31.32       33.35      3.58 o 
  -3   3   7      637.78      624.52     25.49 o 
  -2   3   7       18.45       18.15      2.04 o 
  -1   3   7      239.24      231.78      6.27 o 
   0   3   7       29.05       29.67      3.13 o 
   1   3   7       34.82       35.41      3.48 o 
   2   3   7       14.95       24.56      3.01 o 
   3   3   7       49.76       53.44      3.03 o 
   4   3   7      460.84      493.67     14.26 o 
   5   3   7       80.58       78.08      5.86 o 
   6   3   7        8.54        8.36      1.10 o 
   7   3   7       18.92       18.98      2.03 o 
   8   3   7        1.94        2.13      0.71 o 
   9   3   7       36.18       39.35      2.18 o 
  10   3   7        0.03        0.24      0.33 o 
  11   3   7       18.18       15.83      1.03 o 
 -11   4   7        0.15        0.80      0.41 o 
 -10   4   7        0.46        0.15      0.65 o 
  -9   4   7        4.31        1.60      0.68 o 
  -8   4   7       80.70       85.09      3.90 o 
  -7   4   7       79.02       75.14      3.78 o 
  -6   4   7      118.37      118.32      3.33 o 
  -5   4   7      348.28      355.09      5.11 o 
  -4   4   7      139.16      147.77      7.65 o 
  -3   4   7      163.88      162.64      5.81 o 
  -2   4   7       91.12       92.60      4.29 o 
  -1   4   7        9.43        7.39      1.13 o 
   0   4   7      203.01      213.36      8.69 o 
   1   4   7       53.07       53.49      4.37 o 
   2   4   7      197.41      212.49      6.29 o 
   3   4   7        0.33        1.51      0.71 o 
   4   4   7       90.32       95.67      5.18 o 
   5   4   7        0.53        0.53      0.40 o 
   6   4   7      122.66      126.03      4.06 o 
   7   4   7       16.75       13.00      1.35 o 
   8   4   7       14.74       16.48      1.44 o 
   9   4   7        1.04        2.01      0.56 o 
  10   4   7        9.13       11.82      1.05 o 
  11   4   7        0.33       -0.32      0.32 o 
 -10   5   7       55.70       53.22      3.10 o 
  -9   5   7       44.81       51.36      2.64 o 
  -8   5   7        5.92        6.31      1.05 o 
  -7   5   7        9.20        9.37      1.31 o 
  -6   5   7       63.80       67.94      3.61 o 
  -5   5   7       43.19       42.81      1.97 o 
  -4   5   7      699.30      725.60      7.38 o 
  -3   5   7      129.26      135.17      5.44 o 
  -2   5   7       18.48       21.45      4.25 o 
  -1   5   7      157.32      165.31     10.63 o 
   0   5   7      283.49      301.94     10.48 o 
   1   5   7       20.12       22.51      2.16 o 
   2   5   7        1.14        0.71      0.49 o 
   3   5   7       12.18       10.94      1.04 o 
   4   5   7        2.04        3.06      0.53 o 
   5   5   7      404.08      446.67      9.32 o 
   6   5   7      235.89      259.72      7.19 o 
   7   5   7       33.78       34.72      2.72 o 
   8   5   7       48.38       50.39      2.97 o 
   9   5   7       15.16       17.01      1.59 o 
  10   5   7        2.89        2.45      0.90 o 
 -10   6   7        3.39        6.96      1.15 o 
  -9   6   7        9.62       10.11      1.62 o 
  -8   6   7        0.63        0.13      0.72 o 
  -7   6   7        3.11        4.18      1.23 o 
  -6   6   7        2.10        1.91      1.03 o 
  -5   6   7        8.43        8.02      1.06 o 
  -4   6   7      255.35      269.91      5.82 o 
  -3   6   7        0.00       -0.18      0.34 o 
  -2   6   7       29.63       32.92      1.36 o 
  -1   6   7       14.58       14.41      0.98 o 
   0   6   7      147.34      148.29      2.69 o 
   1   6   7        0.16        0.99      0.73 o 
   2   6   7       37.70       42.84      1.66 o 
   3   6   7        0.21       -0.05      0.39 o 
   4   6   7        8.44        7.11      2.06 o 
   5   6   7       91.42       87.47      4.08 o 
   6   6   7        0.19       -0.04      0.80 o 
   7   6   7      125.27      143.89      7.65 o 
   8   6   7        7.57       10.74      1.98 o 
   9   6   7        6.06        6.78      1.37 o 
  -9   7   7        0.23        0.38      0.33 o 
  -8   7   7        4.10        4.93      0.78 o 
  -7   7   7        1.12        0.70      0.44 o 
  -6   7   7        0.25        0.42      0.47 o 
  -5   7   7       51.42       52.45      2.54 o 
  -4   7   7       20.64       23.80      1.55 o 
  -3   7   7        6.51        5.80      0.95 o 
  -2   7   7       40.76       43.76      2.06 o 
  -1   7   7       31.94       32.58      1.45 o 
   0   7   7        7.68        6.34      0.69 o 
   1   7   7        0.25        0.33      0.50 o 
   2   7   7        0.31        0.66      0.40 o 
   3   7   7        1.01        1.06      0.42 o 
   4   7   7        3.96        5.81      0.91 o 
   5   7   7       15.53       14.39      2.49 o 
   6   7   7      265.91      287.77      6.87 o 
   7   7   7        1.71        1.80      0.67 o 
   8   7   7        1.71        0.67      0.93 o 
  -7   8   7        0.30        0.24      0.50 o 
  -6   8   7        7.97        7.80      1.00 o 
  -5   8   7       37.51       37.61      2.36 o 
  -4   8   7      153.72      163.22      4.21 o 
  -3   8   7        6.14        5.18      1.07 o 
  -2   8   7       60.97       64.03      2.35 o 
  -1   8   7       11.28       10.06      1.08 o 
   0   8   7       80.94       86.66      3.15 o 
   1   8   7        2.37        2.58      0.65 o 
   2   8   7        5.02        6.96      0.88 o 
   3   8   7        0.03       -0.02      0.42 o 
   4   8   7        3.39        2.32      0.54 o 
   5   8   7       45.36       50.26      2.06 o 
   6   8   7       31.14       28.64      2.51 o 
   7   8   7        2.25        2.24      0.74 o 
  -6   9   7        0.07        0.06      0.35 o 
  -5   9   7        2.84        2.31      0.80 o 
  -4   9   7       26.39       27.23      2.50 o 
  -3   9   7        1.88        1.97      1.31 o 
  -2   9   7        0.36       -0.10      0.48 o 
  -1   9   7        5.66        6.62      0.98 o 
   0   9   7       10.73        8.49      1.11 o 
   1   9   7        0.38        0.84      0.44 o 
   2   9   7        0.14        0.68      0.70 o 
   3   9   7        1.09        0.47      0.44 o 
   4   9   7       21.04       21.10      3.35 o 
   5   9   7       81.27       76.07      3.94 o 
  -2  10   7        4.76        6.06      1.07 o 
  -1  10   7        0.04       -0.02      0.45 o 
   0  10   7        0.05        0.27      0.32 o 
   1  10   7       12.48       10.81      1.05 o 
   2  10   7       37.19       30.16      2.27 o 
 -10   0   8        8.13       10.46      1.84 o 
  -8   0   8     1304.45     1398.92     15.95 o 
  -6   0   8        6.23        6.18      1.13 o 
  -4   0   8      235.21      243.81      9.14 o 
  -2   0   8       50.17       72.71      4.67 o 
   0   0   8        0.01        4.85      1.34 o 
   2   0   8      238.84      281.22      9.44 o 
   4   0   8       32.45       24.62      3.04 o 
   6   0   8        9.14        5.40      1.04 o 
   8   0   8       43.06       33.95      3.53 o 
  10   0   8        0.01        0.84      0.70 o 
 -11   1   8        0.12        0.34      0.34 o 
 -10   1   8       93.21       94.66      3.72 o 
  -9   1   8        6.75        5.24      0.88 o 
  -8   1   8       22.27       22.32      1.67 o 
  -7   1   8      277.27      271.62      5.61 o 
  -6   1   8        0.75        0.65      0.59 o 
  -5   1   8       22.70       25.63      3.21 o 
  -4   1   8        3.98        1.46      0.84 o 
  -3   1   8        0.31        1.01      0.62 o 
  -2   1   8      106.38      104.27      5.92 o 
  -1   1   8       11.46       18.28      2.49 o 
   0   1   8       22.62       33.14      3.32 o 
   1   1   8       16.97       16.36      2.45 o 
   2   1   8      171.69      168.13      7.64 o 
   3   1   8      300.31      307.76     10.83 o 
   4   1   8       24.06       19.51      2.87 o 
   5   1   8       22.77       21.77      3.09 o 
   6   1   8        0.00        1.18      0.59 o 
   7   1   8        6.96        5.73      1.58 o 
   8   1   8       35.40       26.64      3.25 o 
   9   1   8       62.31       55.75      4.50 o 
  10   1   8        2.73        1.67      0.88 o 
  11   1   8        0.08        0.16      0.30 o 
 -11   2   8        8.62        8.65      1.44 o 
 -10   2   8       18.30       15.22      2.26 o 
  -9   2   8       85.56       92.25      4.02 o 
  -8   2   8        8.92       10.78      1.46 o 
  -7   2   8      323.30      348.29     11.58 o 
  -6   2   8        4.05        1.65      1.34 o 
  -5   2   8       14.69       19.72      2.92 o 
  -4   2   8      120.31      129.46      7.21 o 
  -3   2   8       21.92       18.64      2.73 o 
  -2   2   8       33.08       30.50      3.33 o 
  -1   2   8        4.70        1.71      0.83 o 
   0   2   8       53.95       51.37      4.34 o 
   1   2   8      329.37      330.48     11.03 o 
   2   2   8       87.41       87.39      5.74 o 
   3   2   8       10.43       15.54      2.60 o 
   4   2   8      496.00      543.79     15.29 o 
   5   2   8       53.97       56.24      3.78 o 
   6   2   8        0.14        0.35      0.46 o 
   7   2   8       65.27       56.39      3.39 o 
   8   2   8       70.86       63.35      5.00 o 
   9   2   8       23.88       20.51      1.88 o 
  10   2   8        5.84        5.26      0.87 o 
  11   2   8       36.78       28.58      2.22 o 
 -11   3   8        2.98        0.66      0.76 o 
 -10   3   8        5.07        5.22      1.34 o 
  -9   3   8        3.60        1.98      0.99 o 
  -8   3   8        2.59        2.09      0.82 o 
  -7   3   8       19.38       19.08      2.83 o 
  -6   3   8      270.48      271.72     10.20 o 
  -5   3   8       25.30       22.00      1.65 o 
  -4   3   8       63.31       67.26      5.33 o 
  -3   3   8      332.83      350.15     11.94 o 
  -2   3   8        0.15        0.37      0.59 o 
  -1   3   8       39.80       38.87      3.87 o 
   0   3   8        6.38        3.90      1.31 o 
   1   3   8       57.02       63.09      4.95 o 
   2   3   8      103.23      115.42      4.63 o 
   3   3   8        7.48        8.84      2.03 o 
   4   3   8      436.46      484.56     14.76 o 
   5   3   8       31.38       30.68      2.13 o 
   6   3   8       89.21       85.23      3.31 o 
   7   3   8       24.74       26.55      1.88 o 
   8   3   8       23.87       21.50      1.64 o 
   9   3   8        0.36        0.31      0.36 o 
  10   3   8        0.07        0.18      0.41 o 
  11   3   8       19.38       11.74      1.29 o 
 -10   4   8        9.31       10.09      1.55 o 
  -9   4   8       20.90       24.73      2.74 o 
  -8   4   8        0.35        0.66      0.42 o 
  -7   4   8       24.17       25.64      2.21 o 
  -6   4   8      227.96      244.50      5.42 o 
  -5   4   8      114.40      108.46      3.62 o 
  -4   4   8        1.48        0.88      0.63 o 
  -3   4   8       91.32       89.76      8.72 o 
  -2   4   8        1.66        1.48      0.61 o 
  -1   4   8       40.35       35.93      3.81 o 
   0   4   8        1.19        1.64      0.94 o 
   1   4   8       16.65       18.81      2.77 o 
   2   4   8       20.04       18.36      1.95 o 
   3   4   8       25.21       25.49      1.69 o 
   4   4   8       55.65       55.52      3.53 o 
   5   4   8      241.29      250.21     10.96 o 
   6   4   8       44.12       39.08      2.75 o 
   7   4   8       31.51       34.60      2.54 o 
   8   4   8        2.09        2.39      0.69 o 
   9   4   8        0.00        0.17      0.37 o 
  10   4   8        9.89        8.46      2.42 o 
 -10   5   8        0.06        0.82      0.51 o 
  -9   5   8        0.87        1.71      0.68 o 
  -8   5   8        7.50        7.32      1.06 o 
  -7   5   8        0.01       -0.35      0.49 o 
  -6   5   8        0.04       -0.12      0.53 o 
  -5   5   8       88.26       88.79      3.34 o 
  -4   5   8       65.18       74.77      2.96 o 
  -3   5   8       17.27       17.70      1.20 o 
  -2   5   8       53.69       54.90      1.76 o 
  -1   5   8        0.67        0.28      0.34 o 
   0   5   8        2.42        1.65      0.30 o 
   1   5   8       47.92       54.76      1.64 o 
   2   5   8        9.29       12.86      1.18 o 
   3   5   8        0.31        0.87      0.90 o 
   4   5   8        0.97        0.19      0.48 o 
   5   5   8      311.33      329.32     12.52 o 
   6   5   8       24.30       21.69      2.03 o 
   7   5   8        7.08        8.19      1.90 o 
   8   5   8        0.12        1.07      1.54 o 
   9   5   8        2.50        3.47      1.02 o 
  -9   6   8       16.76       12.68      1.49 o 
  -8   6   8        0.27        1.12      0.69 o 
  -7   6   8        3.91        3.42      1.04 o 
  -6   6   8        1.71        1.67      0.89 o 
  -5   6   8       77.88       76.03      3.69 o 
  -4   6   8      163.91      167.80      4.59 o 
  -3   6   8      109.37      113.58      3.82 o 
  -2   6   8       53.72       55.84      2.09 o 
  -1   6   8       68.13       66.88      2.09 o 
   0   6   8       26.65       23.15      1.24 o 
   1   6   8       55.60       51.58      1.81 o 
   2   6   8        1.38        1.47      0.44 o 
   3   6   8        0.18        0.93      0.40 o 
   4   6   8       42.18       42.80      2.90 o 
   5   6   8       12.59       12.70      1.93 o 
   6   6   8        5.96        4.24      1.44 o 
   7   6   8        0.67        0.24      0.66 o 
   8   6   8       10.61        8.67      1.63 o 
   9   6   8        0.75        1.08      0.41 o 
  -8   7   8        1.95        1.14      0.37 o 
  -7   7   8        5.61        4.03      0.74 o 
  -6   7   8        2.33        3.40      0.82 o 
  -5   7   8        0.83       -0.22      0.53 o 
  -4   7   8       22.73       23.10      1.43 o 
  -3   7   8        3.26        3.52      0.72 o 
  -2   7   8       10.03        8.75      0.92 o 
  -1   7   8       22.62       19.76      1.10 o 
   0   7   8        0.01        0.21      0.37 o 
   1   7   8        0.13        0.77      0.43 o 
   2   7   8        1.08        1.50      0.47 o 
   3   7   8        2.36        1.95      0.45 o 
   4   7   8        0.78        1.06      0.38 o 
   5   7   8        4.10        2.86      0.57 o 
   6   7   8       15.87       16.01      1.56 o 
   7   7   8        2.39        2.29      0.56 o 
   8   7   8        0.44        0.38      0.52 o 
  -7   8   8       12.07        9.36      1.28 o 
  -6   8   8        0.26        0.59      0.38 o 
  -5   8   8        3.76        4.06      0.76 o 
  -4   8   8       27.00       34.16      2.22 o 
  -3   8   8        7.19        7.09      0.87 o 
  -2   8   8        1.83        3.05      0.50 o 
  -1   8   8        6.42        3.63      0.65 o 
   0   8   8       47.92       41.22      1.83 o 
   1   8   8       21.88       20.17      1.32 o 
   2   8   8       18.22       19.56      1.40 o 
   3   8   8        0.00       -0.41      0.41 o 
   4   8   8        8.54        8.89      0.91 o 
   5   8   8       30.77       27.96      2.13 o 
   6   8   8        3.11        4.40      0.65 o 
  -4   9   8       11.03        7.06      1.19 o 
  -3   9   8        2.52        1.77      0.75 o 
  -2   9   8        3.83        3.49      0.66 o 
  -1   9   8       14.48       12.67      1.19 o 
   0   9   8        7.79        8.53      0.98 o 
   1   9   8        8.88        8.90      1.14 o 
   2   9   8        5.56        5.19      0.82 o 
   3   9   8        0.65        0.42      0.74 o 
   4   9   8        2.76        1.40      0.54 o 
 -11   0   9        2.57        3.71      0.86 o 
  -9   0   9       60.57       53.40      4.08 o 
  -7   0   9      758.28      802.91     12.27 o 
  -5   0   9        4.15        2.10      0.68 o 
  -3   0   9       25.98       21.14      2.79 o 
  -1   0   9      203.22      210.78      8.43 o 
   1   0   9        1.63        2.42      1.16 o 
   3   0   9      967.47     1026.04     19.57 o 
   5   0   9       71.17       63.32      5.05 o 
   7   0   9        1.97       -0.43      0.66 o 
   9   0   9        6.63        7.37      1.51 o 
 -11   1   9        1.13        1.44      0.62 o 
 -10   1   9        3.57        2.61      0.96 o 
  -9   1   9       43.99       52.95      2.30 o 
  -8   1   9        6.05        7.01      0.98 o 
  -7   1   9       51.81       54.28      3.19 o 
  -6   1   9        0.17        0.77      0.80 o 
  -5   1   9       13.77       14.99      1.41 o 
  -4   1   9       36.34       35.59      3.82 o 
  -3   1   9       57.76       54.35      4.67 o 
  -2   1   9      241.00      243.99      9.68 o 
  -1   1   9       25.04       23.52      3.03 o 
   0   1   9        7.42        4.61      1.18 o 
   1   1   9       22.39       24.98      3.16 o 
   2   1   9      562.79      565.32     14.93 o 
   3   1   9      233.51      261.14     10.28 o 
   4   1   9      233.46      239.24     13.01 o 
   5   1   9       29.39       31.55      2.55 o 
   6   1   9        1.42        0.11      0.49 o 
   7   1   9        1.68        0.39      0.60 o 
   8   1   9        0.25       -0.95      1.30 o 
  10   1   9        0.32        0.75      0.56 o 
 -11   2   9        0.28        0.86      0.48 o 
 -10   2   9       25.59       30.26      2.81 o 
  -9   2   9        2.98        1.95      0.69 o 
  -8   2   9      272.77      281.11      7.36 o 
  -7   2   9      113.93      107.91      6.49 o 
  -6   2   9       41.71       40.02      2.76 o 
  -5   2   9        0.57        0.34      0.45 o 
  -4   2   9        1.35        1.43      0.46 o 
  -3   2   9       18.41       21.47      3.08 o 
  -2   2   9       23.14       27.39      3.38 o 
  -1   2   9        0.62        0.40      0.71 o 
   0   2   9        5.01        5.77      1.60 o 
   1   2   9       32.18       30.48      3.64 o 
   2   2   9      289.67      296.25     11.21 o 
   3   2   9       20.46       21.34      3.10 o 
   4   2   9      233.90      243.81      4.86 o 
   5   2   9        0.30        1.42      0.67 o 
   6   2   9       13.97       11.30      2.68 o 
   8   2   9        0.49        0.75      0.54 o 
   9   2   9       25.15       24.36      2.44 o 
  10   2   9        0.41       -0.42      0.49 o 
 -10   3   9       19.27       22.31      2.28 o 
  -9   3   9       22.09       24.09      2.70 o 
  -8   3   9       54.42       54.88      3.12 o 
  -7   3   9        9.70        8.54      1.93 o 
  -6   3   9      195.95      200.37      8.87 o 
  -5   3   9        2.66        2.87      1.02 o 
  -4   3   9       20.20       21.92      1.69 o 
  -3   3   9       11.48        9.75      1.00 o 
  -2   3   9        8.35        6.00      1.18 o 
  -1   3   9        0.16       -0.59      1.10 o 
   0   3   9       21.82       19.38      2.86 o 
   1   3   9       27.97       22.12      3.18 o 
   2   3   9      201.89      201.15      4.40 o 
   3   3   9      134.06      132.48      4.02 o 
   4   3   9        5.52        4.39      1.45 o 
   5   3   9      211.61      216.48      9.90 o 
   6   3   9        1.56        1.58      1.07 o 
   7   3   9        1.12        1.47      0.53 o 
   8   3   9       66.55       68.80      4.53 o 
   9   3   9        2.73        1.68      0.78 o 
  10   3   9       65.13       24.42      1.92 o 
 -10   4   9       10.78       10.26      1.33 o 
  -9   4   9        7.12        7.37      1.37 o 
  -8   4   9        0.07        0.10      0.57 o 
  -7   4   9        6.92        6.13      1.61 o 
  -6   4   9      111.40      116.48      3.65 o 
  -5   4   9       53.55       51.99      2.50 o 
  -4   4   9        1.86        0.49      0.46 o 
  -3   4   9        7.00        7.07      1.21 o 
  -2   4   9       47.27       50.90      2.27 o 
  -1   4   9        1.67        0.39      0.35 o 
   0   4   9        3.06        2.39      0.47 o 
   1   4   9       15.87       15.74      1.04 o 
   2   4   9       35.88       36.34      1.93 o 
   3   4   9       23.77       20.68      2.14 o 
   4   4   9        0.06        0.21      0.68 o 
   5   4   9      121.50      119.87      7.49 o 
   6   4   9        0.02       -0.33      0.78 o 
   7   4   9        7.26        4.07      0.88 o 
   8   4   9       16.37       11.87      3.07 o 
   9   4   9        2.14        0.88      0.36 o 
  -9   5   9        0.33       -0.27      0.51 o 
  -8   5   9        1.85        1.38      0.52 o 
  -7   5   9       30.89       33.12      2.18 o 
  -6   5   9        3.70        3.97      0.91 o 
  -5   5   9        0.40        0.11      0.36 o 
  -4   5   9        9.63        8.55      0.88 o 
  -3   5   9        1.04        1.03      0.58 o 
  -2   5   9        9.42        6.94      0.86 o 
  -1   5   9       63.04       57.34      2.15 o 
   0   5   9        3.47        4.32      0.60 o 
   1   5   9       19.59       18.94      1.39 o 
   2   5   9        4.83        4.22      0.66 o 
   3   5   9       38.24       34.59      2.21 o 
   4   5   9       45.13       39.70      2.83 o 
   5   5   9        1.27        3.47      1.31 o 
   6   5   9      105.14      113.16      6.82 o 
   7   5   9        0.84        1.27      1.03 o 
   8   5   9        7.78        6.60      1.40 o 
   9   5   9        0.01        0.73      0.41 o 
  -8   6   9        2.68        2.47      0.52 o 
  -7   6   9        8.17        9.34      1.16 o 
  -6   6   9        1.21        2.10      0.96 o 
  -5   6   9        2.18        2.64      1.12 o 
  -4   6   9       48.52       52.65      2.54 o 
  -3   6   9       23.60       23.29      1.70 o 
  -2   6   9       14.77       17.11      1.30 o 
  -1   6   9        7.95        7.53      0.72 o 
   0   6   9       89.37       85.18      2.32 o 
   1   6   9       43.97       45.62      1.68 o 
   2   6   9        0.41        0.19      0.36 o 
   3   6   9        8.75        7.82      0.89 o 
   4   6   9        0.68        0.61      0.43 o 
   5   6   9        0.59        1.54      0.69 o 
   6   6   9        2.91        3.26      0.90 o 
   7   6   9        1.79        0.60      0.90 o 
   8   6   9        1.82        0.76      0.95 o 
  -7   7   9        0.58        0.56      0.34 o 
  -6   7   9       49.90       46.95      3.81 o 
  -5   7   9        5.68        6.43      0.99 o 
  -4   7   9       19.75       19.69      1.82 o 
  -3   7   9        0.54        0.71      0.49 o 
  -2   7   9       29.91       35.34      2.49 o 
  -1   7   9        7.20        7.43      0.80 o 
   0   7   9      167.24      170.74      3.07 o 
   1   7   9        3.40        2.95      0.55 o 
   2   7   9        8.99        9.15      0.88 o 
   3   7   9       12.86       12.47      1.00 o 
   4   7   9        1.21        0.79      0.37 o 
   5   7   9        6.19        5.90      0.90 o 
   6   7   9        6.46        8.51      1.00 o 
   7   7   9        0.03        0.33      0.42 o 
  -5   8   9        0.01        0.54      0.65 o 
  -4   8   9       26.34       27.62      3.29 o 
  -3   8   9       11.87       12.72      1.32 o 
  -2   8   9       12.42       12.22      1.88 o 
  -1   8   9        3.65        3.34      1.08 o 
   0   8   9        6.98        5.90      1.30 o 
   1   8   9       30.85       30.80      1.65 o 
   2   8   9       12.60       11.66      1.00 o 
   3   8   9        0.01       -0.02      0.30 o 
   4   8   9        0.10       -0.01      0.33 o 
   5   8   9        1.56        1.77      0.60 o 
  -2   9   9        2.06        0.96      0.54 o 
  -1   9   9        0.20       -0.12      0.45 o 
   0   9   9        0.06       -0.29      0.41 o 
 -10   0  10       11.42        8.48      1.28 o 
  -8   0  10      126.07      140.48      4.64 o 
  -6   0  10        2.37        5.11      1.52 o 
  -4   0  10       10.31        5.82      1.55 o 
  -2   0  10       20.26       14.83      1.65 o 
   0   0  10       50.78       48.04      2.44 o 
   2   0  10     1637.95     1717.05     32.65 o 
   4   0  10       38.46       32.72      3.71 o 
   6   0  10       76.46       73.40      5.41 o 
   8   0  10        0.04        0.10      0.55 o 
 -10   1  10       10.08        9.95      1.45 o 
  -9   1  10      107.99      112.05      3.81 o 
  -8   1  10      293.17      318.17      5.72 o 
  -7   1  10      111.91      113.19      4.50 o 
  -6   1  10        2.72        1.09      0.71 o 
  -5   1  10        4.28        2.72      0.68 o 
  -4   1  10       82.77       67.91      3.70 o 
  -3   1  10        0.17        0.36      0.38 o 
  -2   1  10       12.75       14.03      1.35 o 
  -1   1  10       10.34       10.76      1.03 o 
   0   1  10       20.23       21.27      1.28 o 
   1   1  10        0.03       -0.08      0.45 o 
   2   1  10      110.55      107.78      2.94 o 
   3   1  10       48.18       48.50      2.22 o 
   4   1  10        7.91        6.25      0.95 o 
   5   1  10       17.52       18.85      1.58 o 
   6   1  10        8.61       10.17      1.44 o 
   7   1  10        0.98        0.99      0.61 o 
   8   1  10        9.40        7.61      0.94 o 
   9   1  10       16.46       13.36      1.18 o 
 -10   2  10        0.02        0.99      0.54 o 
  -9   2  10       48.28       53.36      2.63 o 
  -8   2  10      122.82      135.63      4.68 o 
  -7   2  10        0.10       -0.02      0.56 o 
  -6   2  10      225.02      228.81      6.54 o 
  -5   2  10        4.44        3.04      0.73 o 
  -4   2  10        0.05        0.46      0.55 o 
  -3   2  10       33.53       34.31      2.53 o 
  -2   2  10       92.69      101.82      3.53 o 
  -1   2  10       23.21       21.44      1.95 o 
   0   2  10      246.28      251.85      5.90 o 
   1   2  10      656.38      661.31      7.34 o 
   2   2  10      176.09      177.17      3.81 o 
   3   2  10       83.54       85.49      2.92 o 
   4   2  10      106.11      103.95      3.18 o 
   5   2  10        0.23        0.91      1.11 o 
   6   2  10        1.64        2.61      0.96 o 
   8   2  10        0.03       -0.38      0.38 o 
   9   2  10        0.99       -0.07      0.30 o 
 -10   3  10       37.38       34.35      2.32 o 
  -9   3  10       27.88       25.03      2.44 o 
  -8   3  10        9.09       10.02      1.60 o 
  -7   3  10       37.78       42.62      3.86 o 
  -6   3  10       27.87       24.32      2.07 o 
  -5   3  10       57.03       59.56      2.69 o 
  -4   3  10       36.83       37.49      3.70 o 
  -3   3  10       29.61       24.07      4.27 o 
  -2   3  10      128.47      125.64      4.40 o 
  -1   3  10       44.22       54.58      3.43 o 
   0   3  10       15.00       14.06      1.75 o 
   1   3  10        0.51        1.09      1.42 o 
   2   3  10        3.29        3.00      0.58 o 
   3   3  10       52.62       54.51      2.30 o 
   4   3  10       34.22       38.13      1.88 o 
   5   3  10       66.28       68.95      5.39 o 
   6   3  10       21.20       14.98      2.41 o 
   7   3  10       34.45       34.73      3.32 o 
   8   3  10       16.73       12.12      1.85 o 
   9   3  10        1.28        1.36      0.65 o 
  -9   4  10        3.36        2.41      0.72 o 
  -8   4  10        0.00        0.66      0.57 o 
  -7   4  10       18.48       20.23      1.77 o 
  -6   4  10        4.67        4.47      1.40 o 
  -5   4  10      115.20      113.69      3.56 o 
  -4   4  10        1.13        0.82      0.91 o 
  -3   4  10      191.33      204.82      4.86 o 
  -2   4  10      171.07      170.86      4.79 o 
  -1   4  10      200.47      201.03      5.23 o 
   0   4  10       87.63       87.07      3.45 o 
   1   4  10       11.55       13.73      1.39 o 
   2   4  10        6.54        8.96      1.10 o 
   3   4  10        0.98        0.84      0.43 o 
   4   4  10       12.17       10.85      1.44 o 
   5   4  10      116.24      115.59      4.60 o 
   6   4  10       11.05       12.21      1.49 o 
   7   4  10        6.68        7.60      1.08 o 
   8   4  10       29.10       28.42      2.43 o 
  -8   5  10        0.65        0.54      0.50 o 
  -7   5  10        0.57        0.98      0.32 o 
  -6   5  10       21.47       22.32      2.42 o 
  -5   5  10        1.77        1.14      0.53 o 
  -4   5  10        2.05        1.66      0.46 o 
  -3   5  10        1.04        1.42      0.66 o 
  -2   5  10       19.43       19.39      1.36 o 
  -1   5  10        5.82        5.60      0.70 o 
   0   5  10        7.57        6.34      0.95 o 
   1   5  10       24.32       27.01      1.90 o 
   2   5  10        2.34        1.59      0.50 o 
   3   5  10        9.61       12.08      1.66 o 
   4   5  10       21.01       22.34      2.12 o 
   5   5  10       32.59       34.40      2.49 o 
   6   5  10        2.57        3.17      0.82 o 
   7   5  10       11.54       15.55      1.09 o 
   8   5  10        0.55        1.00      0.40 o 
  -7   6  10        2.99        3.09      0.72 o 
  -6   6  10        5.94        6.29      0.71 o 
  -5   6  10       22.46       19.10      1.71 o 
  -4   6  10        1.83        1.84      0.47 o 
  -3   6  10        5.23        6.66      0.78 o 
  -2   6  10        6.08        5.66      0.85 o 
  -1   6  10       52.53       55.68      1.98 o 
   0   6  10       61.45       57.29      1.99 o 
   1   6  10       24.29       22.91      1.40 o 
   2   6  10        7.26        7.06      0.93 o 
   3   6  10        0.24       -0.21      0.39 o 
   4   6  10        6.69        7.54      0.89 o 
   5   6  10        2.61        2.76      0.75 o 
   6   6  10       41.06       38.66      2.16 o 
   7   6  10        1.27        1.94      0.60 o 
  -6   7  10        0.02       -0.24      0.73 o 
  -5   7  10        7.69        8.47      2.15 o 
  -4   7  10        8.49       11.97      1.25 o 
  -3   7  10       17.35       17.43      1.28 o 
  -2   7  10        1.04        0.25      0.45 o 
  -1   7  10       64.76       66.85      3.11 o 
   0   7  10        7.84        5.88      0.80 o 
   1   7  10        0.88        0.72      0.41 o 
   2   7  10        0.00       -0.15      0.36 o 
   3   7  10        2.06        1.68      0.43 o 
   4   7  10        4.93        3.25      1.04 o 
   5   7  10       42.81       44.73      2.12 o 
  -4   8  10        0.50        1.20      0.55 o 
  -3   8  10        1.51        0.74      0.39 o 
  -2   8  10        0.14        0.33      0.54 o 
  -1   8  10       24.22       28.25      3.46 o 
   0   8  10        6.68        5.93      1.15 o 
   1   8  10        7.08        5.38      1.06 o 
   2   8  10        4.29        2.65      0.73 o 
   3   8  10       16.18       12.40      1.47 o 
  -9   0  11       16.53       17.55      1.68 o 
  -7   0  11        2.15        0.15      0.98 o 
  -5   0  11       63.52       63.08      5.02 o 
  -3   0  11        7.38        4.48      1.44 o 
  -1   0  11        4.76        5.20      1.50 o 
   1   0  11      218.67      224.89      6.85 o 
   3   0  11       90.26       82.97      4.14 o 
   5   0  11       20.10       19.94      2.50 o 
   7   0  11        6.47        7.21      1.51 o 
  -9   1  11       31.00       28.43      1.64 o 
  -8   1  11       11.17       12.36      1.06 o 
  -7   1  11       19.53       20.16      1.46 o 
  -6   1  11       93.13       92.25      4.09 o 
  -5   1  11        0.36        1.36      0.93 o 
  -4   1  11        3.68        3.79      0.93 o 
  -3   1  11      117.42      100.61      5.10 o 
  -2   1  11        2.17        0.34      0.39 o 
  -1   1  11       14.81       16.08      1.42 o 
   0   1  11       31.14       31.53      1.79 o 
   1   1  11       13.53       15.72      1.16 o 
   2   1  11        0.06        0.46      0.49 o 
   3   1  11       34.53       33.08      2.13 o 
   4   1  11       42.32       40.49      2.31 o 
   5   1  11        4.94        4.60      0.83 o 
   6   1  11        4.06        3.79      0.71 o 
   7   1  11       20.31       23.78      1.70 o 
   8   1  11        6.82        6.46      0.83 o 
  -9   2  11       13.85       15.20      1.71 o 
  -8   2  11        8.09        8.38      1.09 o 
  -7   2  11       38.30       38.31      1.96 o 
  -6   2  11        4.51        3.21      0.86 o 
  -5   2  11        9.16        7.52      2.37 o 
  -4   2  11       31.14       29.83      1.93 o 
  -3   2  11        6.63        6.34      1.12 o 
  -2   2  11        2.57        1.77      0.70 o 
  -1   2  11       15.01       14.75      1.82 o 
   0   2  11       93.59       97.05      3.11 o 
   1   2  11        7.52        5.27      0.90 o 
   2   2  11      175.90      169.61      4.95 o 
   3   2  11        0.05        0.77      0.44 o 
   4   2  11        4.84        4.85      0.78 o 
   5   2  11       40.50       38.33      2.06 o 
   6   2  11        0.20        1.67      0.59 o 
   7   2  11       12.94       11.04      1.84 o 
   8   2  11       10.50       12.28      1.08 o 
  -9   3  11        1.94        2.59      0.71 o 
  -8   3  11       27.81       33.19      2.73 o 
  -7   3  11        0.07       -0.38      0.51 o 
  -6   3  11       21.04       18.73      1.69 o 
  -5   3  11       17.57       13.74      1.24 o 
  -4   3  11       58.70       55.34      3.10 o 
  -3   3  11        1.17        1.35      0.51 o 
  -2   3  11       54.70       51.26      4.42 o 
  -1   3  11      103.71      103.50      4.72 o 
   0   3  11      106.75      110.58      4.89 o 
   1   3  11        3.55        7.14      1.31 o 
   2   3  11       31.48       31.58      2.02 o 
   3   3  11        0.05        0.24      0.43 o 
   4   3  11        0.70        0.59      0.34 o 
   5   3  11       12.03       11.91      1.47 o 
   6   3  11        6.91        7.60      1.10 o 
   7   3  11        1.27        1.10      0.70 o 
   8   3  11       10.05       14.34      1.62 o 
  -8   4  11       25.00       20.89      1.92 o 
  -7   4  11       27.13       27.47      2.57 o 
  -6   4  11       16.62       21.98      2.51 o 
  -5   4  11        0.05        0.20      0.39 o 
  -4   4  11        0.11        0.04      0.39 o 
  -3   4  11        0.11        0.50      0.44 o 
  -2   4  11        2.72        1.53      0.63 o 
  -1   4  11      122.75      129.67      5.14 o 
   0   4  11       26.82       21.08      1.67 o 
   1   4  11       37.85       38.37      2.20 o 
   2   4  11        2.73        1.60      0.59 o 
   3   4  11        1.17        1.52      0.52 o 
   4   4  11        0.01        0.67      0.41 o 
   5   4  11        1.66        2.75      0.59 o 
   6   4  11        5.04        3.23      0.59 o 
   7   4  11        7.26        7.01      0.71 o 
  -7   5  11        0.71        0.38      0.35 o 
  -6   5  11        4.83        6.69      0.93 o 
  -5   5  11        1.28        1.80      0.82 o 
  -4   5  11        0.00       -0.15      0.32 o 
  -3   5  11       62.03       64.82      2.50 o 
  -2   5  11       42.89       45.86      2.74 o 
  -1   5  11       40.07       51.98      2.50 o 
   0   5  11       71.03       70.02      2.49 o 
   1   5  11        1.55        1.02      0.54 o 
   2   5  11        8.82        9.88      1.05 o 
   3   5  11       10.65       12.68      1.49 o 
   4   5  11        0.34       -0.29      0.53 o 
   5   5  11       47.61       49.09      1.98 o 
   6   5  11        5.66        5.40      0.81 o 
  -6   6  11       20.97       22.26      2.01 o 
  -5   6  11       42.75       34.83      1.73 o 
  -4   6  11       12.86       13.29      1.20 o 
  -3   6  11        0.04        0.32      0.36 o 
  -2   6  11       14.31       12.14      1.08 o 
  -1   6  11        5.30        4.24      0.71 o 
   0   6  11        6.45        7.10      0.77 o 
   1   6  11       13.50       11.82      0.95 o 
   2   6  11        0.96        1.10      0.39 o 
   3   6  11        0.07       -0.08      0.34 o 
   4   6  11        0.06        0.39      0.33 o 
   5   6  11        2.83        3.55      0.65 o 
  -4   7  11        0.01       -0.33      0.56 o 
  -3   7  11        1.10        0.14      0.37 o 
  -2   7  11        0.40        0.37      0.48 o 
  -1   7  11        3.77        1.81      0.81 o 
   0   7  11        3.07        2.92      0.98 o 
   1   7  11        5.97        5.48      0.80 o 
   2   7  11       11.41       13.12      0.95 o 
   3   7  11        0.94        0.45      0.25 o 
  -8   0  12        8.44        8.36      1.28 o 
  -6   0  12        1.15        0.71      0.47 o 
  -4   0  12        0.02        0.34      0.71 o 
  -2   0  12       23.52       17.50      1.78 o 
   0   0  12        2.39        2.62      1.10 o 
   2   0  12       25.44       25.07      2.25 o 
   4   0  12       66.05       73.45      3.60 o 
   6   0  12       25.93       30.21      1.95 o 
  -8   1  12       62.88       68.68      2.00 o 
  -7   1  12       16.99       17.76      1.20 o 
  -6   1  12        2.60        3.76      0.84 o 
  -5   1  12       55.02       53.30      3.78 o 
  -4   1  12       26.06       21.19      1.98 o 
  -3   1  12        6.52        4.58      0.92 o 
  -2   1  12        3.82        3.70      0.83 o 
  -1   1  12        3.00        3.24      0.64 o 
   0   1  12        0.74        0.00      0.54 o 
   1   1  12      132.68      134.08      4.14 o 
   2   1  12       33.52       33.40      2.10 o 
   3   1  12        2.03        1.94      0.49 o 
   4   1  12        1.19        0.89      0.42 o 
   5   1  12       13.71       12.88      1.00 o 
   6   1  12       34.73       40.98      1.57 o 
   7   1  12        0.06        0.00      0.31 o 
  -8   2  12        5.72        6.44      0.77 o 
  -7   2  12        0.06        0.01      0.32 o 
  -6   2  12       34.59       32.72      2.13 o 
  -5   2  12        7.16        9.48      1.28 o 
  -4   2  12       47.87       46.18      2.41 o 
  -3   2  12        0.08        0.98      0.49 o 
  -2   2  12        5.01        3.72      0.85 o 
  -1   2  12        0.92        0.10      0.66 o 
   0   2  12       19.08       21.33      1.67 o 
   1   2  12       62.04       57.31      2.70 o 
   2   2  12       79.47       77.11      2.66 o 
   3   2  12       62.01       63.61      2.69 o 
   4   2  12        7.24        7.24      1.13 o 
   5   2  12        2.36        2.16      0.53 o 
   6   2  12        0.06        0.50      0.42 o 
   7   2  12       33.39       34.59      1.77 o 
  -7   3  12       11.33       10.32      1.05 o 
  -6   3  12        4.46        6.57      0.88 o 
  -5   3  12        3.15        2.75      0.54 o 
  -4   3  12        2.66        2.56      0.54 o 
  -3   3  12        2.29        1.29      0.52 o 
  -2   3  12       47.19       44.91      3.92 o 
  -1   3  12        0.02        1.05      0.80 o 
   0   3  12      137.66      137.13      4.14 o 
   1   3  12        1.16        0.96      0.51 o 
   2   3  12        4.02        2.57      0.59 o 
   3   3  12        4.34        6.11      0.81 o 
   4   3  12        3.54        3.59      0.61 o 
   5   3  12        1.48        0.99      0.47 o 
   6   3  12        1.55        1.43      0.70 o 
   7   3  12       14.66       15.21      1.07 o 
  -6   4  12       41.40       46.22      2.19 o 
  -5   4  12       11.12       13.59      1.11 o 
  -4   4  12        1.09        1.17      0.32 o 
  -3   4  12        3.97        2.57      0.84 o 
  -2   4  12        2.18        2.30      0.68 o 
  -1   4  12        2.10        3.98      0.88 o 
   0   4  12       48.65       50.32      3.00 o 
   1   4  12       28.32       23.79      2.20 o 
   2   4  12       16.85       17.75      1.74 o 
   3   4  12        0.12        0.43      0.33 o 
   4   4  12        0.03        0.02      0.49 o 
   5   4  12        6.31        4.66      0.56 o 
  -5   5  12        6.62        8.50      1.30 o 
  -4   5  12       20.03       19.03      2.27 o 
  -3   5  12        4.96        3.28      0.55 o 
  -2   5  12       15.47       15.87      1.46 o 
  -1   5  12      142.45      148.53      7.11 o 
   0   5  12       14.94       13.94      1.40 o 
   1   5  12        5.86        4.74      0.60 o 
   2   5  12        2.08        2.31      0.37 o 
   3   5  12        2.57        2.10      0.50 o 
   4   5  12        0.02       -0.06      0.25 o 
   5   5  12        6.84        5.42      1.06 o 
  -3   6  12        0.00       -0.26      0.29 o 
  -2   6  12        8.83       10.44      2.39 o 
  -1   6  12       37.81       42.74      2.13 o 
   0   6  12        0.06       -0.33      0.33 o 
   1   6  12        0.02        0.76      0.45 o 
   2   6  12        0.91        0.87      0.40 o 
   3   6  12        4.10        3.86      0.48 o 
  -7   0  13       40.90       48.75      2.81 o 
  -5   0  13       66.63       65.21      4.16 o 
  -3   0  13        8.53        8.99      1.72 o 
  -1   0  13        8.59        9.49      1.34 o 
   1   0  13        5.41        6.46      1.56 o 
   3   0  13        9.16       10.78      1.86 o 
   5   0  13        2.74        3.92      1.02 o 
  -7   1  13        2.82        3.34      0.81 o 
  -6   1  13        3.07        1.99      0.43 o 
  -5   1  13       21.34       20.90      1.67 o 
  -4   1  13       44.20       38.58      2.36 o 
  -3   1  13        1.80        0.93      0.69 o 
  -2   1  13        4.60        3.86      0.62 o 
  -1   1  13        6.36        5.00      0.62 o 
   0   1  13        1.34        0.28      0.38 o 
   1   1  13       21.08       19.95      1.81 o 
   2   1  13        0.82        1.67      0.66 o 
   3   1  13        0.66        0.26      0.45 o 
   4   1  13        1.82        3.79      0.75 o 
   5   1  13        7.22       10.39      0.87 o 
   6   1  13       24.05       25.26      1.98 o 
  -6   2  13        1.46        0.59      0.26 o 
  -5   2  13       16.12       21.43      1.58 o 
  -4   2  13        9.64       10.29      1.19 o 
  -3   2  13        2.26        1.84      0.54 o 
  -2   2  13       17.37       19.52      1.36 o 
  -1   2  13        6.41        8.03      1.60 o 
   0   2  13       18.23       17.04      1.62 o 
   1   2  13       90.66      100.96      3.91 o 
   2   2  13        2.99        1.52      0.93 o 
   3   2  13        0.22        0.39      0.48 o 
   4   2  13        0.01       -0.01      0.31 o 
   5   2  13        3.39        4.61      0.56 o 
  -6   3  13       21.54       21.73      1.87 o 
  -5   3  13       12.41       16.01      1.48 o 
  -4   3  13        0.10        0.13      0.31 o 
  -3   3  13       34.04       31.24      1.73 o 
  -2   3  13       28.21       21.00      2.71 o 
  -1   3  13       12.49       11.67      1.30 o 
   0   3  13       76.43       81.16      4.79 o 
   1   3  13        0.42        0.01      0.37 o 
   2   3  13        7.28        6.94      0.97 o 
   3   3  13        0.78        1.13      0.40 o 
   4   3  13        4.20        4.91      0.58 o 
   5   3  13        3.12        1.87      0.59 o 
  -5   4  13        7.45        5.55      0.97 o 
  -4   4  13       22.57       25.72      2.15 o 
  -3   4  13       19.26       19.88      1.47 o 
  -2   4  13        2.16        1.98      0.45 o 
  -1   4  13        1.23        0.76      0.40 o 
   0   4  13       39.15       42.76      2.29 o 
   1   4  13        0.86        1.38      0.48 o 
   2   4  13       22.92       21.85      1.47 o 
   3   4  13        6.33        8.12      0.72 o 
   4   4  13        0.07        0.56      0.62 o 
  -2   5  13       55.49       37.81      3.77 o 
  -1   5  13        7.26        6.87      0.82 o 
   0   5  13        5.93        5.47      0.75 o 
   1   5  13        2.61        3.11      0.57 o 
   2   5  13        0.88        1.09      0.53 o 
  -4   0  14      232.06      234.30      6.71 o 
  -2   0  14        3.44        1.85      0.70 o 
   0   0  14        5.33        6.34      1.25 o 
   2   0  14        5.98        7.37      1.36 o 
   4   0  14        5.09        4.25      0.86 o 
  -4   1  14        0.74        1.21      0.68 o 
  -3   1  14        6.88        8.33      0.94 o 
  -2   1  14        0.93        0.25      0.27 o 
  -1   1  14        0.93        0.80      0.28 o 
   0   1  14        0.64        0.56      0.29 o 
   1   1  14       14.65       15.51      1.34 o 
   2   1  14        8.72       10.13      1.07 o 
   3   1  14        2.92        1.68      0.81 o 
   4   1  14        0.12        0.91      0.55 o 
  -4   2  14        0.17        0.47      0.42 o 
  -3   2  14       23.30       20.81      2.53 o 
  -2   2  14        8.28        6.63      0.84 o 
  -1   2  14        0.17        0.22      0.33 o 
   0   2  14       12.82       11.67      0.88 o 
   1   2  14        0.83        1.45      0.39 o 
   2   2  14       40.73       39.17      1.94 o 
   3   2  14        6.28        5.84      0.72 o 
  -3   3  14        0.05        0.24      0.38 o 
  -2   3  14       20.16       18.69      1.29 o 
  -1   3  14        0.32       -0.17      0.24 o 
   0   3  14        2.24        2.42      0.54 o 
   1   3  14       67.61       53.44      2.85 o 
   2   3  14       20.70       19.46      1.74 o 
                                                 
